# Supplementary material for: Oxygen suppression of macroscopic multicellularity
Source: Nat Commun. 2021 May 14;12:2838. doi: 10.1038/s41467-021-23104-0 (PMC8121917; doi:10.1038/s41467-021-23104-0)
Supplement: Supplementary file 4 — Supplementary Data 1 [file 41467_2021_23104_MOESM4_ESM.xlsx]

## Sheet: Supplementary Data 1
Supplementary Data 1. List of mutations from a snowflake yeast isolate that had evolved large size.
#CHROM	POS	ID	REF	ALT	QUAL	INFO
chrI	174689	.	C	T	792.77	ANN=T|synonymous_variant|LOW|CDC15|YAR019C|transcript|YAR019C|protein_coding|1/1|c.447G>A|p.Ala149Ala|447/2925|447/2925|149/974||,T|upstream_gene_variant|MODIFIER|KIN3|YAR018C|transcript|YAR018C|protein_coding||c.-2986G>A|||||2986|,T|upstream_gene_variant|MODIFIER|YAR019W-A|YAR019W-A|transcript|YAR019W-A|protein_coding||c.-309C>T|||||309|,T|downstream_gene_variant|MODIFIER|ADE1|YAR015W|transcript…
chrII	316449	.	G	T	3389.77	ANN=T|missense_variant|MODERATE|ATP3|YBR039W|transcript|YBR039W|protein_coding|1/1|c.875G>T|p.Arg292Ile|875/936|875/936|292/311||,T|upstream_gene_variant|MODIFIER|SCO1|YBR037C|transcript|YBR037C|protein_coding||c.-4997C>A|||||4997|,T|upstream_gene_variant|MODIFIER|FIG1|YBR040W|transcript|YBR040W|protein_coding||c.-519G>T|||||519|,T|upstream_gene_variant|MODIFIER|FAT1|YBR041W|transcript|YBR041W|pr…
chrIV	17952	.	T	C	982.77	ANN=C|synonymous_variant|LOW|AAD4|YDL243C|transcript|YDL243C|protein_coding|1/1|c.615A>G|p.Glu205Glu|615/990|615/990|205/329||,C|upstream_gene_variant|MODIFIER|HXT15|YDL245C|transcript|YDL245C|protein_coding||c.-4592A>G|||||4592|,C|upstream_gene_variant|MODIFIER|YDL242W|YDL242W|transcript|YDL242W|protein_coding||c.-1007T>C|||||1007|,C|upstream_gene_variant|MODIFIER|YDL241W|YDL241W|transcript|YDL2…
chrIV	17955	.	C	T	1134.77	ANN=T|synonymous_variant|LOW|AAD4|YDL243C|transcript|YDL243C|protein_coding|1/1|c.612G>A|p.Glu204Glu|612/990|612/990|204/329||,T|upstream_gene_variant|MODIFIER|HXT15|YDL245C|transcript|YDL245C|protein_coding||c.-4595G>A|||||4595|,T|upstream_gene_variant|MODIFIER|YDL242W|YDL242W|transcript|YDL242W|protein_coding||c.-1004C>T|||||1004|,T|upstream_gene_variant|MODIFIER|YDL241W|YDL241W|transcript|YDL2…
chrIV	196814	.	C	T	1883.77	ANN=T|missense_variant|MODERATE|COP1|YDL145C|transcript|YDL145C|protein_coding|1/1|c.1363G>A|p.Glu455Lys|1363/3606|1363/3606|455/1201||,T|upstream_gene_variant|MODIFIER|CCT4|YDL143W|transcript|YDL143W|protein_coding||c.-3182C>T|||||3182|,T|downstream_gene_variant|MODIFIER|RPN5|YDL147W|transcript|YDL147W|protein_coding||c.*4553C>T|||||4553|,T|downstream_gene_variant|MODIFIER|LDB17|YDL146W|transcri…
chrIV	384185	.	G	T	536.77	ANN=T|upstream_gene_variant|MODIFIER|NAT1|YDL040C|transcript|YDL040C|protein_coding||c.-2747C>A|||||2747|,T|upstream_gene_variant|MODIFIER|PRM7|YDL039C|transcript|YDL039C|protein_coding||c.-104C>A|||||104|,T|downstream_gene_variant|MODIFIER|BSC1|YDL037C|transcript|YDL037C|protein_coding||c.*416C>A|||||416|,T|downstream_gene_variant|MODIFIER|PUS9|YDL036C|transcript|YDL036C|protein_coding||c.*3328C…
chrIV	395622	.	A	T	713.77	ANN=T|missense_variant|MODERATE|DBP10|YDL031W|transcript|YDL031W|protein_coding|1/1|c.1406A>T|p.His469Leu|1406/2988|1406/2988|469/995||,T|upstream_gene_variant|MODIFIER|GPR1|YDL035C|transcript|YDL035C|protein_coding||c.-3565T>A|||||3565|,T|upstream_gene_variant|MODIFIER|SLM3|YDL033C|transcript|YDL033C|protein_coding||c.-1710T>A|||||1710|,T|upstream_gene_variant|MODIFIER|PRP9|YDL030W|transcript|YD…
chrIV	727219	.	C	A	422.77	ANN=A|missense_variant|MODERATE|YCF1|YDR135C|transcript|YDR135C|protein_coding|1/1|c.333G>T|p.Met111Ile|333/4548|333/4548|111/1515||,A|upstream_gene_variant|MODIFIER|RGP1|YDR137W|transcript|YDR137W|protein_coding||c.-1040C>A|||||1040|,A|upstream_gene_variant|MODIFIER|HPR1|YDR138W|transcript|YDR138W|protein_coding||c.-3359C>A|||||3359|,A|downstream_gene_variant|MODIFIER|VPS61|YDR136C|transcript|YD…
chrIV	896107	.	A	G	463.77	ANN=G|missense_variant|MODERATE|ADR1|YDR216W|transcript|YDR216W|protein_coding|1/1|c.1073A>G|p.Asn358Ser|1073/3972|1073/3972|358/1323||,G|upstream_gene_variant|MODIFIER|YDR215C|YDR215C|transcript|YDR215C|protein_coding||c.-1605T>C|||||1605|,G|downstream_gene_variant|MODIFIER|UPC2|YDR213W|transcript|YDR213W|protein_coding||c.*3615A>G|||||3615|,G|downstream_gene_variant|MODIFIER|AHA1|YDR214W|transc…
chrIV	1352513	.	C	A	296.77	ANN=A|missense_variant|MODERATE|YDR445C|YDR445C|transcript|YDR445C|protein_coding|1/1|c.77G>T|p.Arg26Leu|77/408|77/408|26/135||,A|missense_variant|MODERATE|tK(CUU)D2|tK(CUU)D2|transcript|tK(CUU)D2|protein_coding|1/1|c.26G>T|p.Arg9Leu|26/73|26/73|9/23||WARNING_TRANSCRIPT_INCOMPLETE,A|upstream_gene_variant|MODIFIER|SSN2|YDR443C|transcript|YDR443C|protein_coding||c.-2575G>T|||||2575|,A|upstream_gene…
chrIV	1465417	.	C	A	4795.77	ANN=A|stop_gained|HIGH|GIN4|YDR507C|transcript|YDR507C|protein_coding|1/1|c.370G>T|p.Glu124*|370/3429|370/3429|124/1142||,A|upstream_gene_variant|MODIFIER|GMC1|YDR506C|transcript|YDR506C|protein_coding||c.-3863G>T|||||3863|,A|upstream_gene_variant|MODIFIER|tL(CAA)D|tL(CAA)D|transcript|tL(CAA)D|protein_coding||c.-3588G>T|||||3588|WARNING_TRANSCRIPT_INCOMPLETE,A|upstream_gene_variant|MODIFIER|YDR50…
chrV	289356	.	A	G	670.77	ANN=G|upstream_gene_variant|MODIFIER|ICL1|YER065C|transcript|YER065C|protein_coding||c.-2442T>C|||||2442|,G|upstream_gene_variant|MODIFIER|SUP19|tS(UGA)E|transcript|tS(UGA)E|protein_coding||c.-832T>C|||||832|WARNING_TRANSCRIPT_INCOMPLETE,G|upstream_gene_variant|MODIFIER|RRT13|YER066W|transcript|YER066W|protein_coding||c.-886A>G|||||886|,G|upstream_gene_variant|MODIFIER|RGI1|YER067W|transcript|YER…
chrV	419511	.	T	G	749.77	ANN=G|missense_variant|MODERATE|SAK1|YER129W|transcript|YER129W|protein_coding|1/1|c.2231T>G|p.Leu744Arg|2231/3429|2231/3429|744/1142||,G|upstream_gene_variant|MODIFIER|RPS26B|YER131W|transcript|YER131W|protein_coding||c.-4441T>G|||||4441|,G|downstream_gene_variant|MODIFIER|LCP5|YER127W|transcript|YER127W|protein_coding||c.*3957T>G|||||3957|,G|downstream_gene_variant|MODIFIER|VFA1|YER128W|transcr…
chrV	511671	.	G	T	936.77	ANN=T|missense_variant|MODERATE|PAB1|YER165W|transcript|YER165W|protein_coding|1/1|c.1299G>T|p.Met433Ile|1299/1734|1299/1734|433/577||,T|upstream_gene_variant|MODIFIER|DNF1|YER166W|transcript|YER166W|protein_coding||c.-1073G>T|||||1073|,T|downstream_gene_variant|MODIFIER|CHD1|YER164W|transcript|YER164W|protein_coding||c.*1873G>T|||||1873|,T|downstream_gene_variant|MODIFIER|YER165C-A|YER165C-A|tra…
chrVI	44136	.	C	A	475.77	ANN=A|missense_variant|MODERATE|SEC53|YFL045C|transcript|YFL045C|protein_coding|1/1|c.257G>T|p.Gly86Val|257/765|257/765|86/254||,A|upstream_gene_variant|MODIFIER|EMP47|YFL048C|transcript|YFL048C|protein_coding||c.-3956G>T|||||3956|,A|upstream_gene_variant|MODIFIER|YFL041W-A|YFL041W-A|transcript|YFL041W-A|protein_coding||c.-4598C>A|||||4598|,A|downstream_gene_variant|MODIFIER|RGD2|YFL047W|transcri…
chrVI	106610	.	C	G	603.77	ANN=G|missense_variant|MODERATE|YFL015W-A|YFL015W-A|transcript|YFL015W-A|protein_coding|1/1|c.196C>G|p.Arg66Gly|196/318|196/318|66/105||,G|synonymous_variant|LOW|YFL015C|YFL015C|transcript|YFL015C|protein_coding|1/1|c.354G>C|p.Ala118Ala|354/495|354/495|118/164||,G|upstream_gene_variant|MODIFIER|LPD1|YFL018C|transcript|YFL018C|protein_coding||c.-3483G>C|||||3483|,G|upstream_gene_variant|MODIFIER|G…
chrVII	118671	.	A	G	565.77	ANN=G|missense_variant|MODERATE|MCM6|YGL201C|transcript|YGL201C|protein_coding|1/1|c.2237T>C|p.Phe746Ser|2237/3054|2237/3054|746/1017||,G|upstream_gene_variant|MODIFIER|KEX1|YGL203C|transcript|YGL203C|protein_coding||c.-4007T>C|||||4007|,G|upstream_gene_variant|MODIFIER|tK(CUU)G1|tK(CUU)G1|transcript|tK(CUU)G1|protein_coding||c.-3598A>G|||||3598|WARNING_TRANSCRIPT_INCOMPLETE,G|upstream_gene_varia…
chrIX	63538	.	C	T	795.77	ANN=T|stop_gained|HIGH|MLP2|YIL149C|transcript|YIL149C|protein_coding|1/1|c.4530G>A|p.Trp1510*|4530/5040|4530/5040|1510/1679||,T|upstream_gene_variant|MODIFIER|ESL1|YIL151C|transcript|YIL151C|protein_coding||c.-2844G>A|||||2844|,T|upstream_gene_variant|MODIFIER|MCM10|YIL150C|transcript|YIL150C|protein_coding||c.-810G>A|||||810|
chrIX	177398	.	C	A	1899.77	ANN=A|missense_variant|MODERATE|YIL100C-A|YIL100C-A|transcript|YIL100C-A|protein_coding|1/1|c.284G>T|p.Cys95Phe|284/339|284/339|95/112||,A|missense_variant|MODERATE|YIL100W|YIL100W|transcript|YIL100W|protein_coding|1/1|c.26C>A|p.Thr9Lys|26/354|26/354|9/117||,A|upstream_gene_variant|MODIFIER|YIL102C-A|YIL102C-A|transcript|YIL102C-A|protein_coding||c.-3806G>T|||||3806|,A|upstream_gene_variant|MODIF…
chrX	97522	.	C	T	2893.77	ANN=T|upstream_gene_variant|MODIFIER|SWI3|YJL176C|transcript|YJL176C|protein_coding||c.-2992G>A|||||2992|,T|upstream_gene_variant|MODIFIER|RFA3|YJL173C|transcript|YJL173C|protein_coding||c.-993G>A|||||993|,T|upstream_gene_variant|MODIFIER|CPS1|YJL172W|transcript|YJL172W|protein_coding||c.-215C>T|||||215|,T|upstream_gene_variant|MODIFIER|YJL169W|YJL169W|transcript|YJL169W|protein_coding||c.-4577C>…
chrX	149239	.	G	C	416.77	ANN=C|synonymous_variant|LOW|YAK1|YJL141C|transcript|YJL141C|protein_coding|1/1|c.1152C>G|p.Val384Val|1152/2424|1152/2424|384/807||,C|upstream_gene_variant|MODIFIER|IRC9|YJL142C|transcript|YJL142C|protein_coding||c.-1028C>G|||||1028|,C|upstream_gene_variant|MODIFIER|RPB4|YJL140W|transcript|YJL140W|protein_coding||c.-1722G>C|||||1722|,C|downstream_gene_variant|MODIFIER|IDS2|YJL146W|transcript|YJL1…
chrXI	421775	.	C	T	799.77	ANN=T|missense_variant|MODERATE|UFD4|YKL010C|transcript|YKL010C|protein_coding|1/1|c.4101G>A|p.Met1367Ile|4101/4452|4101/4452|1367/1483||,T|upstream_gene_variant|MODIFIER|URB1|YKL014C|transcript|YKL014C|protein_coding||c.-4862G>A|||||4862|,T|upstream_gene_variant|MODIFIER|ARC19|YKL013C|transcript|YKL013C|protein_coding||c.-3752G>A|||||3752|,T|upstream_gene_variant|MODIFIER|CCE1|YKL011C|transcript…
chrXII	66331	.	C	G	682.77	ANN=G|missense_variant|MODERATE|ENT4|YLL038C|transcript|YLL038C|protein_coding|1/1|c.188G>C|p.Gly63Ala|188/744|188/744|63/247||,G|upstream_gene_variant|MODIFIER|VPS13|YLL040C|transcript|YLL040C|protein_coding||c.-2686G>C|||||2686|,G|upstream_gene_variant|MODIFIER|UBI4|YLL039C|transcript|YLL039C|protein_coding||c.-1124G>C|||||1124|,G|upstream_gene_variant|MODIFIER|YLL037W|YLL037W|transcript|YLL037…
chrXII	232533	.	C	T	634.77	ANN=T|missense_variant|MODERATE|PDC1|YLR044C|transcript|YLR044C|protein_coding|1/1|c.1549G>A|p.Glu517Lys|1549/1692|1549/1692|517/563||,T|upstream_gene_variant|MODIFIER|RIC1|YLR039C|transcript|YLR039C|protein_coding||c.-3937G>A|||||3937|,T|upstream_gene_variant|MODIFIER|AFB1|YLR040C|transcript|YLR040C|protein_coding||c.-2951G>A|||||2951|,T|upstream_gene_variant|MODIFIER|YLR042C|YLR042C|transcript|…
chrXII	613034	.	G	A	714.77	ANN=A|missense_variant|MODERATE|THI7|YLR237W|transcript|YLR237W|protein_coding|1/1|c.668G>A|p.Gly223Asp|668/1797|668/1797|223/598||,A|upstream_gene_variant|MODIFIER|EST1|YLR233C|transcript|YLR233C|protein_coding||c.-3510C>T|||||3510|,A|upstream_gene_variant|MODIFIER|YLR235C|YLR235C|transcript|YLR235C|protein_coding||c.-1104C>T|||||1104|,A|upstream_gene_variant|MODIFIER|YLR236C|YLR236C|transcript|…
chrXIII	20340	.	A	G	681.77	ANN=G|missense_variant|MODERATE|ERG13|YML126C|transcript|YML126C|protein_coding|1/1|c.196T>C|p.Ser66Pro|196/1476|196/1476|66/491||,G|upstream_gene_variant|MODIFIER|MSC1|YML128C|transcript|YML128C|protein_coding||c.-3664T>C|||||3664|,G|downstream_gene_variant|MODIFIER|RSC9|YML127W|transcript|YML127W|protein_coding||c.*1531A>G|||||1531|,G|downstream_gene_variant|MODIFIER|PGA3|YML125C|transcript|YML…
chrXIII	770418	.	C	G	2971.77	ANN=G|upstream_gene_variant|MODIFIER|RKR1|YMR247C|transcript|YMR247C|protein_coding||c.-2379G>C|||||2379|,G|upstream_gene_variant|MODIFIER|tA(AGC)M2|tA(AGC)M2|transcript|tA(AGC)M2|protein_coding||c.-1977G>C|||||1977|WARNING_TRANSCRIPT_INCOMPLETE,G|upstream_gene_variant|MODIFIER|GAD1|YMR250W|transcript|YMR250W|protein_coding||c.-383C>G|||||383|,G|upstream_gene_variant|MODIFIER|GTO3|YMR251W|transcr…
chrXIV	126725	.	A	T	548.77	ANN=T|upstream_gene_variant|MODIFIER|GOR1|YNL274C|transcript|YNL274C|protein_coding||c.-4555T>A|||||4555|,T|downstream_gene_variant|MODIFIER|TOF1|YNL273W|transcript|YNL273W|protein_coding||c.*126A>T|||||126|,T|downstream_gene_variant|MODIFIER|SEC2|YNL272C|transcript|YNL272C|protein_coding||c.*80T>A|||||80|,T|downstream_gene_variant|MODIFIER|BNI1|YNL271C|transcript|YNL271C|protein_coding||c.*2797T…
chrXIV	181556	.	G	T	794.77	ANN=T|missense_variant|MODERATE|RPA49|YNL248C|transcript|YNL248C|protein_coding|1/1|c.1053C>A|p.His351Gln|1053/1248|1053/1248|351/415||,T|upstream_gene_variant|MODIFIER|MPA43|YNL249C|transcript|YNL249C|protein_coding||c.-534C>A|||||534|,T|upstream_gene_variant|MODIFIER|YNL247W|YNL247W|transcript|YNL247W|protein_coding||c.-1319G>T|||||1319|,T|upstream_gene_variant|MODIFIER|VPS75|YNL246W|transcript…
chrXIV	358252	.	C	T	1882.77	ANN=T|missense_variant|MODERATE|MEP2|YNL142W|transcript|YNL142W|protein_coding|1/1|c.800C>T|p.Ala267Val|800/1500|800/1500|267/499||,T|upstream_gene_variant|MODIFIER|YNL144C|YNL144C|transcript|YNL144C|protein_coding||c.-3210G>A|||||3210|,T|upstream_gene_variant|MODIFIER|YNL143C|YNL143C|transcript|YNL143C|protein_coding||c.-1066G>A|||||1066|,T|upstream_gene_variant|MODIFIER|AAH1|YNL141W|transcript|…
chrXIV	513315	.	C	T	440.77	ANN=T|missense_variant|MODERATE|ARP5|YNL059C|transcript|YNL059C|protein_coding|1/1|c.1621G>A|p.Asp541Asn|1621/2268|1621/2268|541/755||,T|upstream_gene_variant|MODIFIER|GCD10|YNL062C|transcript|YNL062C|protein_coding||c.-3103G>A|||||3103|,T|upstream_gene_variant|MODIFIER|YNL057W|YNL057W|transcript|YNL057W|protein_coding||c.-3088C>T|||||3088|,T|upstream_gene_variant|MODIFIER|OCA2|YNL056W|transcript…
chrXV	183069	.	G	T	775.77	ANN=T|missense_variant|MODERATE|AVO1|YOL078W|transcript|YOL078W|protein_coding|1/1|c.1388G>T|p.Arg463Leu|1388/3531|1388/3531|463/1176||,T|upstream_gene_variant|MODIFIER|REX4|YOL080C|transcript|YOL080C|protein_coding||c.-1642C>A|||||1642|,T|upstream_gene_variant|MODIFIER|ATP19|YOL077W-A|transcript|YOL077W-A|protein_coding||c.-2369G>T|||||2369|,T|upstream_gene_variant|MODIFIER|MDM20|YOL076W|transcr…
chrXV	253030	.	A	G	401.77	ANN=G|upstream_gene_variant|MODIFIER|NTG2|YOL043C|transcript|YOL043C|protein_coding||c.-3496T>C|||||3496|,G|upstream_gene_variant|MODIFIER|NOP12|YOL041C|transcript|YOL041C|protein_coding||c.-384T>C|||||384|,G|upstream_gene_variant|MODIFIER|RPP2A|YOL039W|transcript|YOL039W|protein_coding||c.-1267A>G|||||1267|,G|upstream_gene_variant|MODIFIER|PRE6|YOL038W|transcript|YOL038W|protein_coding||c.-2307A…
chrXV	774188	.	T	TA	127.73	ANN=TA|upstream_gene_variant|MODIFIER|YOR231C-A|YOR231C-A|transcript|YOR231C-A|protein_coding||c.-826_-825insT|||||826|,TA|upstream_gene_variant|MODIFIER|MGE1|YOR232W|transcript|YOR232W|protein_coding||c.-385_-384insA|||||384|,TA|upstream_gene_variant|MODIFIER|KIN4|YOR233W|transcript|YOR233W|protein_coding||c.-1658_-1657insA|||||1657|,TA|downstream_gene_variant|MODIFIER|WTM2|YOR229W|transcript|YO…
chrXV	1020658	.	G	C	1969.77	ANN=C|missense_variant|MODERATE|PIP2|YOR363C|transcript|YOR363C|protein_coding|1/1|c.2555C>G|p.Pro852Arg|2555/2991|2555/2991|852/996||,C|upstream_gene_variant|MODIFIER|PRT1|YOR361C|transcript|YOR361C|protein_coding||c.-3006C>G|||||3006|,C|upstream_gene_variant|MODIFIER|PRE10|YOR362C|transcript|YOR362C|protein_coding||c.-1912C>G|||||1912|,C|upstream_gene_variant|MODIFIER|YOR364W|YOR364W|transcript…
chrXVI	148716	.	GACAGCACCAACC	G	474.73	ANN=G|disruptive_inframe_deletion|MODERATE|THI6|YPL214C|transcript|YPL214C|protein_coding|1/1|c.1464_1475delGGTTGGTGCTGT|p.Val489_Val492del|1475/1623|1464/1623|488/540||,G|upstream_gene_variant|MODIFIER|LEA1|YPL213W|transcript|YPL213W|protein_coding||c.-1897_-1886delACAGCACCAACC|||||1897|,G|upstream_gene_variant|MODIFIER|NIP7|YPL211W|transcript|YPL211W|protein_coding||c.-4778_-4767delACAGCACCAACC…
chrXVI	778763	.	G	A	538.77	ANN=A|missense_variant|MODERATE|THI22|YPR121W|transcript|YPR121W|protein_coding|1/1|c.181G>A|p.Gly61Ser|181/1719|181/1719|61/572||,A|upstream_gene_variant|MODIFIER|CLB5|YPR120C|transcript|YPR120C|protein_coding||c.-3581C>T|||||3581|,A|upstream_gene_variant|MODIFIER|tC(GCA)P2|tC(GCA)P2|transcript|tC(GCA)P2|protein_coding||c.-2927C>T|||||2927|WARNING_TRANSCRIPT_MULTIPLE_STOP_CODONS,A|upstream_gene_…
