# Supplementary material for: Oxygen suppression of macroscopic multicellularity
Source: Nat Commun. 2021 May 14;12:2838. doi: 10.1038/s41467-021-23104-0 (PMC8121917; doi:10.1038/s41467-021-23104-0)
Supplement: Supplementary file 5 — Supplementary Data 2 [file 41467_2021_23104_MOESM5_ESM.xlsx]

## Sheet: Supplementary Table 1
Supplementary Data 2: Sequences of all primers used in this study.
Primer name	Sequence (5′–3′)	Purpose
ace2mx_F	CAAAGAAATCTATAGGACCAAAAACGGTGTTAATACAATCcgtacgctgcaggtcgac	Knocking out ACE2 and replacing with a KANMX marker
ace2mx_R	ATTATTTACTATGTTAATATCATGCATAGATAAATGTTCGatcgatgaattcgagctcg	Knocking out ACE2 and replacing with a KANMX marker
F-GIN4	GACAACGTCTCAACTGTACTCACCATTAGTATTCTCGAAGGCTTTAGCAGGACATGGAGGCCCAGAATAC	Knocking out GIN4 and replacing with NATNT2 marker
R-GIN4	GGCAGAACAAAACGAAGGAGACAAAACATGATTGCATTACATTAGCAGTCAGTGAGCGAGGAAG	Knocking out GIN4 and replacing with NATNT2 marker
F-ARP5	CGAAGGACTCTGAACATAAGACGTATAATGTCTAGCAGAGACGCCTCGACATGGAGGCCCAGAATAC	Knocking out ARP5 and replacing with HYGNT1 marker
R-ARP5	GGCGTTTCAGTTTGCTGTCTCCTTAGTCTTCAAAATACTTCGTATTCCCAGTCAGTGAGCGAGGAAG	Knocking out ARP5 and replacing with HYGNT1 marker
ura3::TEF_GFP_F	ctagtcctgttgctgccaagctatttaatatcatgcacgaGGTCGACGGATCCCCGGGTT	Replacing URA3 with dTOMATO (to obtain a red fluorescent competitor strain).
ura3::TEF_GFP_R	tagttttgctggccgcatcttctcaaatatgcttcccagcTCGATGAATTCGAGCTCGTT	Replacing URA3 with dTOMATO (to obtain a red fluorescent competitor strain).
F-leu2::pMLfull	GGTGGTTAGCAATCGTCTTACTTTCTAACTTTTCTTACCAGCGACATGGAGGCCCAG	to amplify pMitoLoc from the plasmid and replace it at the LEU2 locus (includes NATMX6 casette)
R-leu2::pMLfull	GTATGTAGATTGCGTATATAGTTTCGTCTACCCTATGAACCAGGAAACAGCTATGAC	to amplify pMitoLoc from the plasmid and replace it at the LEU2 locus (includes NATMX6 casette)
