# Supplementary material for: Oxygen suppression of macroscopic multicellularity
Source: Nat Commun. 2021 May 14;12:2838. doi: 10.1038/s41467-021-23104-0 (PMC8121917; doi:10.1038/s41467-021-23104-0)
Supplement: Supplementary file 6 — Supplementary Code 1 [file 41467_2021_23104_MOESM6_ESM.txt]

% MATLAB code to generate Figures

%%%%%%%%%%%%%%%%%%%%%%%%%%%%%%%%%%%%%%%%%%%%%%%%%%%%%%%%%%%%%%%%%%%%%%%

% This code generates Figure 4a. 

%%%%%%%%%%%%%%%%%%%%%%%%%%%%%%%%%%%%%%%%%%%%%%%%%%%%%%%%%%%%%%%%%%%%%%%
close all;clear

% Parameters
lambdar=6.8; % respiration growth rate
lambdaf=1; % fermentation growth rate
sizelist=10.^[-.1:.001:6]; % characteristic organism sizes
lambdalist=zeros(size(sizelist)); % store average growth rate
theta=1; % depth for oxygen penetration

% Compute the average growth rate for different organism sizes
for i0=1:length(sizelist);
    s=sizelist(i0);
    r=(.75/pi)^(1/3)*s^(1/3); % radius of spherical organism with volume s
    if r<theta % all cells can respire
        lambdalist(i0)=lambdar; % avg growth rate is respiration growth rate
    else
        pf=(1-theta/r)^3; % fraction that ferment
        lambdalist(i0)=pf*lambdaf+(1-pf)*lambdar; % avg of fermentation and respiration
    end   
end

% Color scheme for plotting and plot commands
cmap =[0.8980         0         0
0.8175    0.0239    0.0795
0.7369    0.0478    0.1590
0.6563    0.0717    0.2385
0.5758    0.0955    0.3180
0.4952    0.1194    0.3975
0.4146    0.1433    0.4770
0.3340    0.1672    0.5565
0.2535    0.1911    0.6360
0.1729    0.2150    0.7155
0.0923    0.2389    0.7950
0.0118    0.2627    0.8745];
colormap(flip(cmap))
scatter(sizelist,lambdalist,50,lambdalist,'filled'); % actual data plotted
set(gca,'xScale','log','LineWidth',3,'FontSize',18,'TickLabelInterpreter','latex')
box off
axis([1 10^6 0 8])
xlabel('organism size (s)','FontSize',24,'interpreter','latex')
ylabel('mean cell growth rate $\lambda_a(s)$','FontSize',24,'interpreter','latex')
set(gca,'yTick',[1 lambdar],'yTickLabel',{'$\lambda_f$','$\lambda_r$'},'TickLength',[.025 .025])
hold on;
plot(sizelist,lambdar*ones(size(sizelist)),'r:','LineWidth',3)
text(50,7.2,'respiration growth rate','FontSize',20,'interpreter','latex')
plot(sizelist,lambdaf*ones(size(sizelist)),'b:','LineWidth',3)
text(50,.6,'fermentation growth rate','FontSize',20,'interpreter','latex')


%%%%%%%%%%%%%%%%%%%%%%%%%%%%%%%%%%%%%%%%%%%%%%%%%%%%%%%%%%%%%%%%%%%%%%%

% This code generates Figure 4b. 

%%%%%%%%%%%%%%%%%%%%%%%%%%%%%%%%%%%%%%%%%%%%%%%%%%%%%%%%%%%%%%%%%%%%%%%
close all;clear

% Parameters
lambdar=6.8; % respiration growth rate
lambdaf=1; % fermentation growth rate
thetalist=[0 1 100]; % list of depths for oxygen penetration
sizelist=10.^[-.1:.1:6]; % characteristic organism sizes
taumat=zeros(length(thetalist),length(sizelist)); % the doubling time for different organism sizes and thetas will be computed and stored here
t=1; % time=1

% Compute doubling times
for i0=1:length(thetalist) % loop over thetas 
    theta=thetalist(i0); % theta is the radius for oxygen pentration, it determines which cells can respire
    maxt=log(2)/lambdaf+.1; % estimate maximum time to solve odes using the slower fermentation growth rate
    for i1=1:length(sizelist); % loop over different sized organisms
        [timesolution,sizesolution]=ode45(@(t,y) growthmodel(t,y,theta,lambdar,lambdaf),[0:.00001:maxt],sizelist(i1));
        ind=find(sizesolution>2*sizelist(i1),1); % find index when organism doubles in size so as to reproduce
        taumat(i0,i1)=timesolution(ind); % store doubling time in taumat
    end
end

% Compute probability of survival
k=.001; % parameter for scaling the probability of survival
probsurvival=1-.5*exp(-k*sizelist); % compute the probability of survival for different sized organisms

% Compute fitness in 0, low, and high oxygen penetrations and plot data
% no oxygen
i0=1; % theta=0
fitnesses=(2*probsurvival).^(1./taumat(i0,:)); % compute the fitness function
semilogx(sizelist,fitnesses/max(fitnesses),'Color',[0 0 1],'LineWidth',5);
hold on
% low oxygen
i0=2; % theta=1
fitnesses=(2*probsurvival).^(1./taumat(i0,:)); % compute the fitness function
semilogx(sizelist,fitnesses/max(fitnesses),'Color',[0.4952    0.1194    0.3975],'LineWidth',5);
% high oxygen
i0=3; % theta = 100
fitnesses=(2*probsurvival).^(1./taumat(i0,:)); % compute the fitness function
semilogx(sizelist,fitnesses/max(fitnesses),'Color',[1 0 0],'LineWidth',5);

% set options for plots
set(gca,'xScale','log')
set(gca,'LineWidth',3,'FontSize',18)
set(gca,'TickLabelInterpreter','latex')
box off
axis([1 10^6 0 1.05])
xlabel('organism size (s)','FontSize',24,'interpreter','latex')
ylabel('relative fitness w(s,1)/max$_{w(s,1)}$','FontSize',24,'interpreter','latex')
set(gca,'TickLength',[.025 .025])
legend({'pO$_2$=0','pO$_2$=low','pO$_2$=high'},'FontSize',20,'Box','off','Location','best','interpreter','latex')


%%%%%%%%%%%%%%%%%%%%%%%%%%%%%%%%%%%%%%%%%%%%%%%%%%%%%%%%%%%%%%%%%%%%%%%

% This code generates Figure 4c. 

%%%%%%%%%%%%%%%%%%%%%%%%%%%%%%%%%%%%%%%%%%%%%%%%%%%%%%%%%%%%%%%%%%%%%%%
close all;clear

% Parameters
lambdar=6.8; % respiration growth rate
lambdaf=1; % fermentation growth rate
thetalist=[0 logspace(-4,2,100)]'; % list of depths for oxygen penetration
sizelist=10.^[-.1:.1:6]; % characteristic organism sizes
taumat=zeros(length(thetalist),length(sizelist)); % the doubling time for different organism sizes and thetas will be computed and stored here
t=1; % time=1

% Compute doubling times
for i0=1:length(thetalist) % loop over thetas 
    theta=thetalist(i0); % theta is the radius for oxygen pentration, it determines which cells can respire
    maxt=log(2)/lambdaf+.1; % estimate maximum time to solve odes using the slower fermentation growth rate
    for i1=1:length(sizelist); % loop over different sized organisms
        [timesolution,sizesolution]=ode45(@(t,y) growthmodel(t,y,theta,lambdar,lambdaf),[0:.00001:maxt],sizelist(i1));
        ind=find(sizesolution>2*sizelist(i1),1); % find index when organism doubles in size so as to reproduce
        taumat(i0,i1)=timesolution(ind); % store doubling time in taumat
    end
end

% Compute fittest size
k=.1; % parameter for scaling the probability of survival
probsurvival_k1=1-.5*exp(-k*sizelist); % compute the probability of survival for different sized organisms
k=.00001; % parameter for scaling the probability of survival
probsurvival_k2=1-.5*exp(-k*sizelist); % compute the probability of survival for different sized organisms
fittestsize_k1=zeros(size(thetalist)); % store the fittestsize for each theta, for k=.1
fittestsize_k2=zeros(size(thetalist)); % store the fittestsize for each theta, for k=.00001
for i0=1:length(thetalist) % for each depth of oxygen penetration, find the fittest size
    % Determine fitness
    fitnesses_k1=(2*probsurvival_k1).^(1./taumat(i0,:)); % compute the fitness function for k=.1
    fitnesses_k2=(2*probsurvival_k2).^(1./taumat(i0,:)); % compute the fitness function for k=.00001
    [val_k1,~]=max(fitnesses_k1); % find the maximum fitness for k=.1
    [val_k2,~]=max(fitnesses_k2); % find the maximum fitness for k=.00001
    if thetalist(i0)==0
        % mathematically the largest size is fittest but
        % computationally the difference in fitness is below tolerance
        mxind_k1=find(fitnesses_k1==val_k1,1,'last'); % find biggest size with highest fitness
        fittestsize_k1(i0)=sizelist(mxind_k1); % store the fittest size
        mxind_k2=find(fitnesses_k2==val_k2,1,'last'); % find biggest size with highest fitness
        fittestsize_k2(i0)=sizelist(mxind_k2); % store the fittest size
    else
        mxind_k1=find(fitnesses_k1==val_k1); % find size with highest fitness
        fittestsize_k1(i0)=mean(sizelist(mxind_k1)); % store the average fittest size for k=.1
        mxind_k2=find(fitnesses_k2==val_k2); % find size with highest fitness
        fittestsize_k2(i0)=mean(sizelist(mxind_k2)); % store the average fittest size for k=.00001
    end
end

% Visualizing the data
thetaforplotting=thetalist; % change the 1st coordinate to 10^-5 because of log issue with 0
thetaforplotting(1)=10^(-5);
semilogx(thetaforplotting,(fittestsize_k1/(4*pi/3)).^(1/3),'LineWidth',5,'Color',[0 0 0]);
hold on
semilogx(thetaforplotting,(fittestsize_k2/(4*pi/3)).^(1/3),':','LineWidth',3,'Color',[0 0 0]);
set(gca,'xScale','log')
set(gca,'LineWidth',3,'FontSize',18)
set(gca,'TickLabelInterpreter','latex')
 box off
xlabel('Oxygen diffusion depth $\theta$ ($\mu m$)','FontSize',24,'interpreter','latex')
ylabel('Fittest organism size (radius, $\mu m$)','FontSize',24,'interpreter','latex')
%ylabel('relative fitness w(s,t)/$max_{w(s,t)}$','FontSize',24,'interpreter','latex')
set(gca,'TickLength',[.025 .025],'xTick',[10^(-5) 10^(-4) 10^(-3) 10^(-2) 10^(-1) 10^0 10^1 10^2],'xTickLabel',{'$0$', '$10^{-4}$','$10^{-3}$', '$10^{-2}$', '$10^{-1}$', '$10^{0}$',  '$10^{1}$', '$10^{2}$'})
axis([10^(-5) 2*10^2 0 65])
hold on
semilogx(thetaforplotting,(sizelist(end)/(4*pi/3)).^(1/3)*ones(size(thetaforplotting)),'k:');
text(10^(-3), 63.5,'maximum size considered','FontSize',18,'interpreter','latex')


%%%%%%%%%%%%%%%%%%%%%%%%%%%%%%%%%%%%%%%%%%%%%%%%%%%%%%%%%%%%%%%%%%%%%%%

% This code generates Figure 4d. 

%%%%%%%%%%%%%%%%%%%%%%%%%%%%%%%%%%%%%%%%%%%%%%%%%%%%%%%%%%%%%%%%%%%%%%%
close all;clear

% Parameters
De_values=[1.12e-5;2.24e-5;5.6e-5;1.12e-5]; % diffusion coefficients
phi_values=[46;46;46;4.6]; % volumetric reaction rates of oxygen
colorsforplotting=[[0 0 0];[0 1 0];[1 0 0];[0 0 1]]; % plotting colors
S0=8.24; % concentration of oxygen at 100PAL
PALfrac=[0;logspace(-6,0,50)']; % fraction of present day oxygen
lambdar=6.8; % respiration growth rate
lambdaf=1; % fermentation growth rate
sizelist=10.^[0:.1:6]'; % characteristic organism sizes
options=odeset('RelTol',1e-6,'AbsTol',1e-6);

% Survival function
k=.1; % parameter for scaling the probability of survival
probsurvival_k1=1-.5*exp(-k*sizelist); % compute the probability of survival for different sized organisms
k=.00001; % parameter for scaling the probability of survival
probsurvival_k2=1-.5*exp(-k*sizelist); % compute the probability of survival for different sized organisms

for i0=1:length(De_values)
    De=De_values(i0);
    phi=phi_values(i0);
    thetalist=sqrt(6*De*S0*PALfrac/phi); % create a list of thetas in cm
    thetalist=thetalist*10000; % convert cm to micrometer
    fittestsize_k1=zeros(size(thetalist)); % store the fittestsize for each theta, for k=.1
    fittestsize_k2=zeros(size(thetalist)); % store the fittestsize for each theta, for k=.00001
    t=1; % time=1
    for i1=1:length(thetalist) % loop over thetas 
        [i0 i1/length(thetalist)]
        % Compute doubling times
        taulist=zeros(length(sizelist),1); % the doubling time for different organism sizes for a theta 
        theta=thetalist(i1); % theta is the radius for oxygen pentration, it determines which cells can respire
        maxt=log(2)/lambdaf+.1; % estimate maximum time to solve odes using the slower fermentation growth rate
        for i2=1:length(sizelist); % loop over different sized organisms
            [timesolution,sizesolution]=ode45(@(t,y) growthmodel(t,y,theta,lambdar,lambdaf),[0:.0001:maxt],sizelist(i2),options);
            ind=find(sizesolution>2*sizelist(i2),1); % find index when organism doubles in size so as to reproduce
            taulist(i2)=timesolution(ind); % store doubling time in taulist
        end
        % Determine fitness
        fitnesses_k1=(2*probsurvival_k1).^(1./taulist); % compute the fitness function for k=.1
        fitnesses_k2=(2*probsurvival_k2).^(1./taulist); % compute the fitness function for k=.00001
        [val_k1,~]=max(fitnesses_k1); % find the maximum fitness for k=.1
        [val_k2,~]=max(fitnesses_k2); % find the maximum fitness for k=.00001
        if theta==0
            % mathematically the largest size is fittest but
            % computationally the difference in fitness is below tolerance
            mxind_k1=find(fitnesses_k1==val_k1,1,'last'); % find biggest size with highest fitness
            fittestsize_k1(i1)=sizelist(mxind_k1); % store the fittest size
            mxind_k2=find(fitnesses_k2==val_k2,1,'last'); % find biggest size with highest fitness
            fittestsize_k2(i1)=sizelist(mxind_k2); % store the fittest size
        else
            mxind_k1=find(fitnesses_k1==val_k1); % find size with highest fitness
            fittestsize_k1(i1)=mean(sizelist(mxind_k1)); % store the average fittest size for k=.1
            mxind_k2=find(fitnesses_k2==val_k2); % find size with highest fitness
            fittestsize_k2(i1)=mean(sizelist(mxind_k2)); % store the average fittest size for k=.00001
        end
    end

    % Plot data
    p0=PALfrac*100; % partial oxygen percent
    p0forplotting=p0; % change the 1st coordinate to 10^-7 because of log issue with 0
    p0forplotting(1)=10^(-5);
    semilogx(p0forplotting,(fittestsize_k1/(4*pi/3)).^(1/3),'LineWidth',5,'Color',colorsforplotting(i0,:));
    hold on;
    semilogx(p0forplotting,(fittestsize_k2/(4*pi/3)).^(1/3),':','LineWidth',3,'Color',colorsforplotting(i0,:));
    hold on;
end

% Refine plot settings
set(gca,'xScale','log')
set(gca,'LineWidth',3,'FontSize',18)
set(gca,'TickLabelInterpreter','latex')
box off
xlabel('pO$_2$ $\%$PAL','FontSize',24,'interpreter','latex')
ylabel('fittest organism size (radius)','FontSize',24,'interpreter','latex')
set(gca,'TickLength',[.025 .025],'xTick',[10^(-5) 10^(-4) 10^(-2) 10^0 10^2],'xTickLabel',{'$0$', '$10^{-4}$', '$10^{-2}$', '$10^{0}$', '$10^{2}$'})
axis([10^(-5) 100 0 65])
semilogx(p0forplotting,(sizelist(end)/(4*pi/3)).^(1/3)*ones(size(p0forplotting)),'k:');
text(10^(-3), 63.5,'maximum size considered','FontSize',18,'interpreter','latex')
