# Supplementary material for: Oxygen suppression of macroscopic multicellularity
Source: Nat Commun. 2021 May 14;12:2838. doi: 10.1038/s41467-021-23104-0 (PMC8121917; doi:10.1038/s41467-021-23104-0)
Supplement: Supplementary file 8 — Source Data [file 41467_2021_23104_MOESM8_ESM.xlsx]

## Sheet: Figure 1b
Figure 1b: The fraction of respiring cells per cluster under intermediate oxygen vs. supplemental oxygen conditions (area of red cells / area of green cells for each cluster).
Intermediate_O2	Supplemental_O2
7.49535	6.33246
58.6999	96.2229
64.0563	21.2765
65.6157	69.1651
28.9386	56.9382
29.3388	34.7066
15.3977	99.2131
18.711	32.2144
29.0458	24.1571
41.4855	64.4855
67.9641	10.5033
43.3019	92.6146
18.5379	73.1227
13.7539	15.5582
0.239282	18.0769
1.1769	46.3676
92.1247	99.3355
1.81679	93.7007
0.295283	34.8433
49.2638	20.8265
2.37087	63.5804
0.395122	92.5055
0.281516	40.9303
29.0599	17.6056
35.8524	73.2096
33.6923	96.0025
50.9732	47.2506
7.53374	24.8997
6.38936	95.3558
	48.3775
	98.7099
	94.7724
	22.8993
	21.7909
	96.6916
	64.4155
	70.3167

## Sheet: Figure 2c
Fig 2c: Raw size data (radius, µm) collected using Multisizer-4e.
genotype	radius (µm)	genotype	radius (µm)	genotype	radius (µm)	genotype	radius (µm)	genotype	radius (microns)
Ancestor_control_mixotroph	25.12	Strictly_anaerobic_line_01	60.1	Strictly_aerobic_line_01	23.75	Strictly_aerobic_supplemental_O2_line_01	21.5	Control_mixotroph_line_01	33.22
Ancestor_control_mixotroph	29.11	Strictly_anaerobic_line_01	49.62	Strictly_aerobic_line_01	38.24	Strictly_aerobic_supplemental_O2_line_01	27.2	Control_mixotroph_line_01	44.3
Ancestor_control_mixotroph	22.14	Strictly_anaerobic_line_01	69.28	Strictly_aerobic_line_01	49.42	Strictly_aerobic_supplemental_O2_line_01	63.89	Control_mixotroph_line_01	29.54
Ancestor_control_mixotroph	23.3	Strictly_anaerobic_line_01	39.2	Strictly_aerobic_line_01	34.58	Strictly_aerobic_supplemental_O2_line_01	33.37	Control_mixotroph_line_01	28.91
Ancestor_control_mixotroph	32.58	Strictly_anaerobic_line_01	54.07	Strictly_aerobic_line_01	26.99	Strictly_aerobic_supplemental_O2_line_01	53.39	Control_mixotroph_line_01	45.54
Ancestor_control_mixotroph	34.13	Strictly_anaerobic_line_01	70.09	Strictly_aerobic_line_01	22.63	Strictly_aerobic_supplemental_O2_line_01	54.95	Control_mixotroph_line_01	48.14
Ancestor_control_mixotroph	28.86	Strictly_anaerobic_line_01	32.9	Strictly_aerobic_line_01	36.39	Strictly_aerobic_supplemental_O2_line_01	42.12	Control_mixotroph_line_01	43.78
Ancestor_control_mixotroph	47.74	Strictly_anaerobic_line_01	58.37	Strictly_aerobic_line_01	23.49	Strictly_aerobic_supplemental_O2_line_01	40.96	Control_mixotroph_line_01	45.78
Ancestor_control_mixotroph	23.18	Strictly_anaerobic_line_01	26.64	Strictly_aerobic_line_01	35.81	Strictly_aerobic_supplemental_O2_line_01	41.53	Control_mixotroph_line_01	31.89
Ancestor_control_mixotroph	27	Strictly_anaerobic_line_01	28.86	Strictly_aerobic_line_01	20.27	Strictly_aerobic_supplemental_O2_line_01	50.09	Control_mixotroph_line_01	38.06
Ancestor_control_mixotroph	27.91	Strictly_anaerobic_line_01	26.68	Strictly_aerobic_line_01	32.64	Strictly_aerobic_supplemental_O2_line_01	41.91	Control_mixotroph_line_01	65.03
Ancestor_control_mixotroph	27.77	Strictly_anaerobic_line_01	65.26	Strictly_aerobic_line_01	21.36	Strictly_aerobic_supplemental_O2_line_01	41.57	Control_mixotroph_line_01	34.99
Ancestor_control_mixotroph	25.19	Strictly_anaerobic_line_01	25.34	Strictly_aerobic_line_01	24.15	Strictly_aerobic_supplemental_O2_line_01	48.77	Control_mixotroph_line_01	35.06
Ancestor_control_mixotroph	36.35	Strictly_anaerobic_line_01	62.46	Strictly_aerobic_line_01	31.31	Strictly_aerobic_supplemental_O2_line_01	46.16	Control_mixotroph_line_01	49.12
Ancestor_control_mixotroph	42.47	Strictly_anaerobic_line_01	43.51	Strictly_aerobic_line_01	33.17	Strictly_aerobic_supplemental_O2_line_01	47.2	Control_mixotroph_line_01	67.51
Ancestor_control_mixotroph	29.1	Strictly_anaerobic_line_01	67.71	Strictly_aerobic_line_01	32.93	Strictly_aerobic_supplemental_O2_line_01	45.31	Control_mixotroph_line_01	23.2
Ancestor_control_mixotroph	34.01	Strictly_anaerobic_line_01	46.04	Strictly_aerobic_line_01	37.99	Strictly_aerobic_supplemental_O2_line_01	50.17	Control_mixotroph_line_01	33.1
Ancestor_control_mixotroph	31.39	Strictly_anaerobic_line_01	61.25	Strictly_aerobic_line_01	31.09	Strictly_aerobic_supplemental_O2_line_01	30.87	Control_mixotroph_line_01	57.53
Ancestor_control_mixotroph	39.6	Strictly_anaerobic_line_01	60.92	Strictly_aerobic_line_01	38.36	Strictly_aerobic_supplemental_O2_line_01	44.55	Control_mixotroph_line_01	43.29
Ancestor_control_mixotroph	46.41	Strictly_anaerobic_line_01	53.67	Strictly_aerobic_line_01	23.66	Strictly_aerobic_supplemental_O2_line_01	53.17	Control_mixotroph_line_01	47.82
Ancestor_control_mixotroph	31.86	Strictly_anaerobic_line_01	68.48	Strictly_aerobic_line_01	34.71	Strictly_aerobic_supplemental_O2_line_01	41.66	Control_mixotroph_line_01	55.81
Ancestor_control_mixotroph	30.08	Strictly_anaerobic_line_01	51.13	Strictly_aerobic_line_01	42.4	Strictly_aerobic_supplemental_O2_line_01	49.33	Control_mixotroph_line_01	42.43
Ancestor_control_mixotroph	29.51	Strictly_anaerobic_line_01	59.47	Strictly_aerobic_line_01	21.3	Strictly_aerobic_supplemental_O2_line_01	39.66	Control_mixotroph_line_01	56.61
Ancestor_control_mixotroph	30.79	Strictly_anaerobic_line_01	68.04	Strictly_aerobic_line_01	23.79	Strictly_aerobic_supplemental_O2_line_01	38.24	Control_mixotroph_line_01	25.98
Ancestor_control_mixotroph	26.42	Strictly_anaerobic_line_01	49.56	Strictly_aerobic_line_01	49.98	Strictly_aerobic_supplemental_O2_line_01	58.01	Control_mixotroph_line_01	42.3
Ancestor_control_mixotroph	47.66	Strictly_anaerobic_line_01	66.13	Strictly_aerobic_line_01	33.09	Strictly_aerobic_supplemental_O2_line_01	37.72	Control_mixotroph_line_01	34.21
Ancestor_control_mixotroph	23.79	Strictly_anaerobic_line_01	52.61	Strictly_aerobic_line_01	29.86	Strictly_aerobic_supplemental_O2_line_01	55.34	Control_mixotroph_line_01	64.03
Ancestor_control_mixotroph	24.1	Strictly_anaerobic_line_01	50.65	Strictly_aerobic_line_01	43.3	Strictly_aerobic_supplemental_O2_line_01	29.65	Control_mixotroph_line_01	31.53
Ancestor_control_mixotroph	34.22	Strictly_anaerobic_line_01	33.04	Strictly_aerobic_line_01	26.34	Strictly_aerobic_supplemental_O2_line_01	35.4	Control_mixotroph_line_01	50.2
Ancestor_control_mixotroph	24.24	Strictly_anaerobic_line_01	67.39	Strictly_aerobic_line_01	33.7	Strictly_aerobic_supplemental_O2_line_01	38.45	Control_mixotroph_line_01	40.59
Ancestor_control_mixotroph	37.91	Strictly_anaerobic_line_01	42.67	Strictly_aerobic_line_01	22.47	Strictly_aerobic_supplemental_O2_line_01	44.74	Control_mixotroph_line_01	24.93
Ancestor_control_mixotroph	36.59	Strictly_anaerobic_line_01	63.58	Strictly_aerobic_line_01	34.76	Strictly_aerobic_supplemental_O2_line_01	61.51	Control_mixotroph_line_01	32.9
Ancestor_control_mixotroph	34.9	Strictly_anaerobic_line_01	68.31	Strictly_aerobic_line_01	24.14	Strictly_aerobic_supplemental_O2_line_01	55.16	Control_mixotroph_line_01	38.97
Ancestor_control_mixotroph	32.69	Strictly_anaerobic_line_01	32.69	Strictly_aerobic_line_01	26.23	Strictly_aerobic_supplemental_O2_line_01	54.43	Control_mixotroph_line_01	34.12
Ancestor_control_mixotroph	41.3	Strictly_anaerobic_line_01	31.03	Strictly_aerobic_line_01	34.17	Strictly_aerobic_supplemental_O2_line_01	46.42	Control_mixotroph_line_01	30.81
Ancestor_control_mixotroph	36.28	Strictly_anaerobic_line_01	32.95	Strictly_aerobic_line_01	38.02	Strictly_aerobic_supplemental_O2_line_01	46.59	Control_mixotroph_line_01	38.81
Ancestor_control_mixotroph	27.13	Strictly_anaerobic_line_01	26.87	Strictly_aerobic_line_01	38.86	Strictly_aerobic_supplemental_O2_line_01	51.27	Control_mixotroph_line_01	37.38
Ancestor_control_mixotroph	32.39	Strictly_anaerobic_line_01	60.96	Strictly_aerobic_line_01	27.99	Strictly_aerobic_supplemental_O2_line_01	55.48	Control_mixotroph_line_01	34.7
Ancestor_control_mixotroph	27.55	Strictly_anaerobic_line_01	46.98	Strictly_aerobic_line_01	43.07	Strictly_aerobic_supplemental_O2_line_01	41.35	Control_mixotroph_line_01	51.8
Ancestor_control_mixotroph	27.47	Strictly_anaerobic_line_01	60.22	Strictly_aerobic_line_01	38.4	Strictly_aerobic_supplemental_O2_line_01	54.96	Control_mixotroph_line_01	44.09
Ancestor_control_mixotroph	26.85	Strictly_anaerobic_line_01	45.55	Strictly_aerobic_line_01	38.5	Strictly_aerobic_supplemental_O2_line_01	53.16	Control_mixotroph_line_01	60.74
Ancestor_control_mixotroph	29.37	Strictly_anaerobic_line_01	55.76	Strictly_aerobic_line_01	29.03	Strictly_aerobic_supplemental_O2_line_01	54.03	Control_mixotroph_line_01	33.21
Ancestor_control_mixotroph	30.1	Strictly_anaerobic_line_01	38.37	Strictly_aerobic_line_01	22.55	Strictly_aerobic_supplemental_O2_line_01	43.44	Control_mixotroph_line_01	63.38
Ancestor_control_mixotroph	33.06	Strictly_anaerobic_line_01	45.64	Strictly_aerobic_line_01	26.68	Strictly_aerobic_supplemental_O2_line_01	50.75	Control_mixotroph_line_01	46.81
Ancestor_control_mixotroph	38.8	Strictly_anaerobic_line_01	65.82	Strictly_aerobic_line_01	25.06	Strictly_aerobic_supplemental_O2_line_01	46.11	Control_mixotroph_line_01	48.82
Ancestor_control_mixotroph	37.7	Strictly_anaerobic_line_01	48.59	Strictly_aerobic_line_01	39.64	Strictly_aerobic_supplemental_O2_line_01	39.68	Control_mixotroph_line_01	26.5
Ancestor_control_mixotroph	38.31	Strictly_anaerobic_line_01	40.88	Strictly_aerobic_line_01	35.76	Strictly_aerobic_supplemental_O2_line_01	48.33	Control_mixotroph_line_01	41.43
Ancestor_control_mixotroph	31.14	Strictly_anaerobic_line_01	53.57	Strictly_aerobic_line_01	31.33	Strictly_aerobic_supplemental_O2_line_01	50.47	Control_mixotroph_line_01	48.44
Ancestor_control_mixotroph	27.47	Strictly_anaerobic_line_01	50.27	Strictly_aerobic_line_01	34.77	Strictly_aerobic_supplemental_O2_line_01	40.03	Control_mixotroph_line_01	24.96
Ancestor_control_mixotroph	27.04	Strictly_anaerobic_line_01	49.13	Strictly_aerobic_line_01	33.82	Strictly_aerobic_supplemental_O2_line_01	41.76	Control_mixotroph_line_01	32.17
Ancestor_control_mixotroph	36.07	Strictly_anaerobic_line_01	72.99	Strictly_aerobic_line_01	44.31	Strictly_aerobic_supplemental_O2_line_01	48.59	Control_mixotroph_line_01	29.62
Ancestor_control_mixotroph	33.14	Strictly_anaerobic_line_01	33.93	Strictly_aerobic_line_01	36.42	Strictly_aerobic_supplemental_O2_line_01	60.21	Control_mixotroph_line_01	29.33
Ancestor_control_mixotroph	27.68	Strictly_anaerobic_line_01	24.09	Strictly_aerobic_line_01	37.9	Strictly_aerobic_supplemental_O2_line_01	42.03	Control_mixotroph_line_01	42.45
Ancestor_control_mixotroph	36.82	Strictly_anaerobic_line_01	41.2	Strictly_aerobic_line_01	39.46	Strictly_aerobic_supplemental_O2_line_01	34.16	Control_mixotroph_line_01	37.23
Ancestor_control_mixotroph	40.89	Strictly_anaerobic_line_01	47.4	Strictly_aerobic_line_01	37.75	Strictly_aerobic_supplemental_O2_line_01	27.39	Control_mixotroph_line_01	41.34
Ancestor_control_mixotroph	34.6	Strictly_anaerobic_line_01	50.8	Strictly_aerobic_line_01	21.01	Strictly_aerobic_supplemental_O2_line_01	50.52	Control_mixotroph_line_01	31.3
Ancestor_control_mixotroph	39.68	Strictly_anaerobic_line_01	66.56	Strictly_aerobic_line_01	32.05	Strictly_aerobic_supplemental_O2_line_01	44.59	Control_mixotroph_line_01	41.11
Ancestor_control_mixotroph	29.26	Strictly_anaerobic_line_01	63.11	Strictly_aerobic_line_01	24.73	Strictly_aerobic_supplemental_O2_line_01	48.73	Control_mixotroph_line_01	32.62
Ancestor_control_mixotroph	33.57	Strictly_anaerobic_line_01	28.77	Strictly_aerobic_line_01	38.96	Strictly_aerobic_supplemental_O2_line_01	36.24	Control_mixotroph_line_01	62.56
Ancestor_control_mixotroph	42.02	Strictly_anaerobic_line_01	63.14	Strictly_aerobic_line_01	32.82	Strictly_aerobic_supplemental_O2_line_01	59.23	Control_mixotroph_line_01	38.27
Ancestor_control_mixotroph	22.36	Strictly_anaerobic_line_01	53.01	Strictly_aerobic_line_01	39.1	Strictly_aerobic_supplemental_O2_line_01	43.08	Control_mixotroph_line_01	33.6
Ancestor_control_mixotroph	37.21	Strictly_anaerobic_line_01	57.67	Strictly_aerobic_line_01	47.7	Strictly_aerobic_supplemental_O2_line_01	40.48	Control_mixotroph_line_01	52.9
Ancestor_control_mixotroph	32.93	Strictly_anaerobic_line_01	48.57	Strictly_aerobic_line_01	20.6	Strictly_aerobic_supplemental_O2_line_01	64.05	Control_mixotroph_line_01	49.59
Ancestor_control_mixotroph	34.88	Strictly_anaerobic_line_01	57.69	Strictly_aerobic_line_01	34.31	Strictly_aerobic_supplemental_O2_line_01	52.24	Control_mixotroph_line_01	31.44
Ancestor_control_mixotroph	24.74	Strictly_anaerobic_line_01	37.96	Strictly_aerobic_line_01	35.65	Strictly_aerobic_supplemental_O2_line_01	47.43	Control_mixotroph_line_01	41.15
Ancestor_control_mixotroph	23.09	Strictly_anaerobic_line_01	43.87	Strictly_aerobic_line_01	26.98	Strictly_aerobic_supplemental_O2_line_01	46.54	Control_mixotroph_line_01	34.65
Ancestor_control_mixotroph	32.94	Strictly_anaerobic_line_01	52.3	Strictly_aerobic_line_01	24.01	Strictly_aerobic_supplemental_O2_line_01	55.98	Control_mixotroph_line_01	43.49
Ancestor_control_mixotroph	38.35	Strictly_anaerobic_line_01	63.45	Strictly_aerobic_line_01	38.06	Strictly_aerobic_supplemental_O2_line_01	43.04	Control_mixotroph_line_01	45.2
Ancestor_control_mixotroph	28.83	Strictly_anaerobic_line_01	42.74	Strictly_aerobic_line_01	39.25	Strictly_aerobic_supplemental_O2_line_01	35.12	Control_mixotroph_line_01	38.38
Ancestor_control_mixotroph	39.69	Strictly_anaerobic_line_01	69.21	Strictly_aerobic_line_01	37.54	Strictly_aerobic_supplemental_O2_line_01	40.19	Control_mixotroph_line_01	52.06
Ancestor_control_mixotroph	30.87	Strictly_anaerobic_line_01	47.35	Strictly_aerobic_line_01	34.57	Strictly_aerobic_supplemental_O2_line_01	58	Control_mixotroph_line_01	49.34
Ancestor_control_mixotroph	27.07	Strictly_anaerobic_line_01	49.86	Strictly_aerobic_line_01	40.28	Strictly_aerobic_supplemental_O2_line_01	50.23	Control_mixotroph_line_01	43.61
Ancestor_control_mixotroph	30.07	Strictly_anaerobic_line_01	63.63	Strictly_aerobic_line_01	32.6	Strictly_aerobic_supplemental_O2_line_01	43.53	Control_mixotroph_line_01	46.37
Ancestor_control_mixotroph	24.55	Strictly_anaerobic_line_01	57.24	Strictly_aerobic_line_01	21.7	Strictly_aerobic_supplemental_O2_line_01	36.97	Control_mixotroph_line_01	54.72
Ancestor_control_mixotroph	31.47	Strictly_anaerobic_line_01	45.08	Strictly_aerobic_line_01	31.34	Strictly_aerobic_supplemental_O2_line_01	38.8	Control_mixotroph_line_01	51.32
Ancestor_control_mixotroph	33.59	Strictly_anaerobic_line_01	73.59	Strictly_aerobic_line_01	22.9	Strictly_aerobic_supplemental_O2_line_01	40.34	Control_mixotroph_line_01	45.79
Ancestor_control_mixotroph	31.32	Strictly_anaerobic_line_01	55.85	Strictly_aerobic_line_01	36.45	Strictly_aerobic_supplemental_O2_line_01	49.89	Control_mixotroph_line_01	58.65
Ancestor_control_mixotroph	24.62	Strictly_anaerobic_line_01	46.91	Strictly_aerobic_line_01	56.47	Strictly_aerobic_supplemental_O2_line_01	46.29	Control_mixotroph_line_01	51.85
Ancestor_control_mixotroph	44.72	Strictly_anaerobic_line_01	41.88	Strictly_aerobic_line_01	48.16	Strictly_aerobic_supplemental_O2_line_01	60.83	Control_mixotroph_line_01	39.73
Ancestor_control_mixotroph	33.7	Strictly_anaerobic_line_01	53.38	Strictly_aerobic_line_01	26.3	Strictly_aerobic_supplemental_O2_line_01	43.59	Control_mixotroph_line_01	28.74
Ancestor_control_mixotroph	29.88	Strictly_anaerobic_line_01	71.59	Strictly_aerobic_line_01	34.15	Strictly_aerobic_supplemental_O2_line_01	30.67	Control_mixotroph_line_01	44.38
Ancestor_control_mixotroph	29.83	Strictly_anaerobic_line_01	33.01	Strictly_aerobic_line_01	34.05	Strictly_aerobic_supplemental_O2_line_01	52.01	Control_mixotroph_line_01	29.52
Ancestor_control_mixotroph	24.43	Strictly_anaerobic_line_01	45.97	Strictly_aerobic_line_01	24.98	Strictly_aerobic_supplemental_O2_line_01	46.54	Control_mixotroph_line_01	26.6
Ancestor_control_mixotroph	31.3	Strictly_anaerobic_line_01	50.59	Strictly_aerobic_line_01	45.69	Strictly_aerobic_supplemental_O2_line_01	48.99	Control_mixotroph_line_01	34.64
Ancestor_control_mixotroph	24.99	Strictly_anaerobic_line_01	61.55	Strictly_aerobic_line_01	41.13	Strictly_aerobic_supplemental_O2_line_01	47.84	Control_mixotroph_line_01	39.28
Ancestor_control_mixotroph	34.07	Strictly_anaerobic_line_01	41.87	Strictly_aerobic_line_01	21.12	Strictly_aerobic_supplemental_O2_line_01	49.87	Control_mixotroph_line_01	22.32
Ancestor_control_mixotroph	38.87	Strictly_anaerobic_line_01	45	Strictly_aerobic_line_01	30.98	Strictly_aerobic_supplemental_O2_line_01	45.15	Control_mixotroph_line_01	50.78
Ancestor_control_mixotroph	27.84	Strictly_anaerobic_line_01	67.1	Strictly_aerobic_line_01	38.71	Strictly_aerobic_supplemental_O2_line_01	40.71	Control_mixotroph_line_01	43.65
Ancestor_control_mixotroph	46.54	Strictly_anaerobic_line_01	25.32	Strictly_aerobic_line_01	36.88	Strictly_aerobic_supplemental_O2_line_01	22.13	Control_mixotroph_line_01	48.94
Ancestor_control_mixotroph	46.06	Strictly_anaerobic_line_01	28.44	Strictly_aerobic_line_01	39.75	Strictly_aerobic_supplemental_O2_line_01	40.43	Control_mixotroph_line_01	37.59
Ancestor_control_mixotroph	27.52	Strictly_anaerobic_line_01	60.2	Strictly_aerobic_line_01	37.43	Strictly_aerobic_supplemental_O2_line_01	47.97	Control_mixotroph_line_01	66.45
Ancestor_control_mixotroph	25.99	Strictly_anaerobic_line_01	62.16	Strictly_aerobic_line_01	42.5	Strictly_aerobic_supplemental_O2_line_01	52.35	Control_mixotroph_line_01	51.65
Ancestor_control_mixotroph	26.58	Strictly_anaerobic_line_01	54.58	Strictly_aerobic_line_01	24.7	Strictly_aerobic_supplemental_O2_line_01	69.35	Control_mixotroph_line_01	21.78
Ancestor_control_mixotroph	42.57	Strictly_anaerobic_line_01	46.12	Strictly_aerobic_line_01	38.92	Strictly_aerobic_supplemental_O2_line_01	47.76	Control_mixotroph_line_01	49.19
Ancestor_control_mixotroph	28.1	Strictly_anaerobic_line_01	61.29	Strictly_aerobic_line_01	23.11	Strictly_aerobic_supplemental_O2_line_01	48.99	Control_mixotroph_line_01	56.22
Ancestor_control_mixotroph	32.29	Strictly_anaerobic_line_01	55.75	Strictly_aerobic_line_01	27.4	Strictly_aerobic_supplemental_O2_line_01	42.29	Control_mixotroph_line_01	35.39
Ancestor_control_mixotroph	29.85	Strictly_anaerobic_line_01	31.02	Strictly_aerobic_line_01	32.93	Strictly_aerobic_supplemental_O2_line_01	46.49	Control_mixotroph_line_01	55.15
Ancestor_control_mixotroph	30.89	Strictly_anaerobic_line_01	63.75	Strictly_aerobic_line_01	34.01	Strictly_aerobic_supplemental_O2_line_01	36.26	Control_mixotroph_line_01	52.6
Ancestor_control_mixotroph	44.66	Strictly_anaerobic_line_01	25.99	Strictly_aerobic_line_01	46.24	Strictly_aerobic_supplemental_O2_line_01	41.8	Control_mixotroph_line_01	71.79
Ancestor_control_mixotroph	43.18	Strictly_anaerobic_line_01	59.51	Strictly_aerobic_line_01	36.13	Strictly_aerobic_supplemental_O2_line_01	45.39	Control_mixotroph_line_01	48.21
Ancestor_control_mixotroph	30.7	Strictly_anaerobic_line_01	57.1	Strictly_aerobic_line_01	38.7	Strictly_aerobic_supplemental_O2_line_01	33.6	Control_mixotroph_line_01	46.86
Ancestor_control_mixotroph	28.48	Strictly_anaerobic_line_01	58.11	Strictly_aerobic_line_01	31.16	Strictly_aerobic_supplemental_O2_line_01	59.92	Control_mixotroph_line_01	33.3
Ancestor_control_mixotroph	43	Strictly_anaerobic_line_01	45.51	Strictly_aerobic_line_01	21.28	Strictly_aerobic_supplemental_O2_line_01	39.83	Control_mixotroph_line_01	68.99
Ancestor_control_mixotroph	32.9	Strictly_anaerobic_line_01	52.67	Strictly_aerobic_line_01	24.84	Strictly_aerobic_supplemental_O2_line_01	63.48	Control_mixotroph_line_01	26.43
Ancestor_control_mixotroph	24.7	Strictly_anaerobic_line_01	48.45	Strictly_aerobic_line_01	21.27	Strictly_aerobic_supplemental_O2_line_01	42.85	Control_mixotroph_line_01	37.47
Ancestor_control_mixotroph	20.75	Strictly_anaerobic_line_01	34.71	Strictly_aerobic_line_01	26.97	Strictly_aerobic_supplemental_O2_line_01	43.8	Control_mixotroph_line_01	52.04
Ancestor_control_mixotroph	25.75	Strictly_anaerobic_line_01	49.52	Strictly_aerobic_line_01	46.16	Strictly_aerobic_supplemental_O2_line_01	38.59	Control_mixotroph_line_01	51.37
Ancestor_control_mixotroph	37.79	Strictly_anaerobic_line_01	43.02	Strictly_aerobic_line_01	20.32	Strictly_aerobic_supplemental_O2_line_01	37.83	Control_mixotroph_line_01	39.19
Ancestor_control_mixotroph	30.11	Strictly_anaerobic_line_01	55.93	Strictly_aerobic_line_01	37.68	Strictly_aerobic_supplemental_O2_line_01	46.27	Control_mixotroph_line_01	37.59
Ancestor_control_mixotroph	30.99	Strictly_anaerobic_line_01	46.75	Strictly_aerobic_line_01	21.21	Strictly_aerobic_supplemental_O2_line_01	33.43	Control_mixotroph_line_01	31.01
Ancestor_control_mixotroph	29.64	Strictly_anaerobic_line_01	69.99	Strictly_aerobic_line_01	37.24	Strictly_aerobic_supplemental_O2_line_01	57.34	Control_mixotroph_line_01	40.63
Ancestor_control_mixotroph	40.41	Strictly_anaerobic_line_01	51.84	Strictly_aerobic_line_01	41.32	Strictly_aerobic_supplemental_O2_line_01	39.55	Control_mixotroph_line_01	45.18
Ancestor_control_mixotroph	29.17	Strictly_anaerobic_line_01	38.38	Strictly_aerobic_line_01	24.48	Strictly_aerobic_supplemental_O2_line_01	58.8	Control_mixotroph_line_01	39.6
Ancestor_control_mixotroph	22.32	Strictly_anaerobic_line_01	46.67	Strictly_aerobic_line_01	33.61	Strictly_aerobic_supplemental_O2_line_01	38.38	Control_mixotroph_line_01	50.84
Ancestor_control_mixotroph	46.1	Strictly_anaerobic_line_01	53.65	Strictly_aerobic_line_01	34.04	Strictly_aerobic_supplemental_O2_line_01	42.69	Control_mixotroph_line_01	41.5
Ancestor_control_mixotroph	27.67	Strictly_anaerobic_line_01	51.59	Strictly_aerobic_line_01	22.83	Strictly_aerobic_supplemental_O2_line_01	48.74	Control_mixotroph_line_01	36.11
Ancestor_control_mixotroph	31.46	Strictly_anaerobic_line_01	68.46	Strictly_aerobic_line_01	40.15	Strictly_aerobic_supplemental_O2_line_01	37.9	Control_mixotroph_line_01	47.66
Ancestor_control_mixotroph	30.87	Strictly_anaerobic_line_01	61.05	Strictly_aerobic_line_01	24.19	Strictly_aerobic_supplemental_O2_line_01	50.48	Control_mixotroph_line_01	46.66
Ancestor_control_mixotroph	22.8	Strictly_anaerobic_line_01	64.94	Strictly_aerobic_line_01	24.81	Strictly_aerobic_supplemental_O2_line_01	23.83	Control_mixotroph_line_01	54.02
Ancestor_control_mixotroph	20.81	Strictly_anaerobic_line_01	63.59	Strictly_aerobic_line_01	30.9	Strictly_aerobic_supplemental_O2_line_01	42.32	Control_mixotroph_line_01	51.14
Ancestor_control_mixotroph	24.9	Strictly_anaerobic_line_01	45.57	Strictly_aerobic_line_01	36.8	Strictly_aerobic_supplemental_O2_line_01	47.71	Control_mixotroph_line_01	30.85
Ancestor_control_mixotroph	42.15	Strictly_anaerobic_line_01	55.18	Strictly_aerobic_line_01	32.64	Strictly_aerobic_supplemental_O2_line_01	26.07	Control_mixotroph_line_01	61.41
Ancestor_control_mixotroph	29.52	Strictly_anaerobic_line_01	60.01	Strictly_aerobic_line_01	22.9	Strictly_aerobic_supplemental_O2_line_01	39.62	Control_mixotroph_line_01	64.05
Ancestor_control_mixotroph	32.51	Strictly_anaerobic_line_01	52.91	Strictly_aerobic_line_01	36.51	Strictly_aerobic_supplemental_O2_line_01	48.17	Control_mixotroph_line_01	26.9
Ancestor_control_mixotroph	34.99	Strictly_anaerobic_line_01	53.69	Strictly_aerobic_line_01	28.98	Strictly_aerobic_supplemental_O2_line_01	30.38	Control_mixotroph_line_01	34.13
Ancestor_control_mixotroph	43.59	Strictly_anaerobic_line_01	56.63	Strictly_aerobic_line_01	27.98	Strictly_aerobic_supplemental_O2_line_01	30.46	Control_mixotroph_line_01	52.36
Ancestor_control_mixotroph	22.1	Strictly_anaerobic_line_01	66.82	Strictly_aerobic_line_01	40.44	Strictly_aerobic_supplemental_O2_line_01	63.21	Control_mixotroph_line_01	62.38
Ancestor_control_mixotroph	30.36	Strictly_anaerobic_line_01	50	Strictly_aerobic_line_01	30.91	Strictly_aerobic_supplemental_O2_line_01	56.22	Control_mixotroph_line_01	40.33
Ancestor_control_mixotroph	29.66	Strictly_anaerobic_line_01	29.82	Strictly_aerobic_line_01	28.65	Strictly_aerobic_supplemental_O2_line_01	35.55	Control_mixotroph_line_01	36.94
Ancestor_control_mixotroph	35.52	Strictly_anaerobic_line_01	49.38	Strictly_aerobic_line_01	35.57	Strictly_aerobic_supplemental_O2_line_01	47.44	Control_mixotroph_line_01	46.64
Ancestor_control_mixotroph	27.17	Strictly_anaerobic_line_01	20.67	Strictly_aerobic_line_01	21.15	Strictly_aerobic_supplemental_O2_line_01	46.39	Control_mixotroph_line_01	47.77
Ancestor_control_mixotroph	20.76	Strictly_anaerobic_line_01	59.73	Strictly_aerobic_line_01	39.65	Strictly_aerobic_supplemental_O2_line_01	41.79	Control_mixotroph_line_01	37.55
Ancestor_control_mixotroph	32.4	Strictly_anaerobic_line_01	71.52	Strictly_aerobic_line_01	27.32	Strictly_aerobic_supplemental_O2_line_01	58.5	Control_mixotroph_line_01	28.95
Ancestor_control_mixotroph	38.08	Strictly_anaerobic_line_01	24.79	Strictly_aerobic_line_01	29.95	Strictly_aerobic_supplemental_O2_line_01	58.28	Control_mixotroph_line_01	34.35
Ancestor_control_mixotroph	31	Strictly_anaerobic_line_01	30.03	Strictly_aerobic_line_01	31.54	Strictly_aerobic_supplemental_O2_line_01	46.3	Control_mixotroph_line_01	49.1
Ancestor_control_mixotroph	25.09	Strictly_anaerobic_line_01	24.91	Strictly_aerobic_line_01	24.44	Strictly_aerobic_supplemental_O2_line_01	34.91	Control_mixotroph_line_01	36.46
Ancestor_control_mixotroph	28.84	Strictly_anaerobic_line_01	32.92	Strictly_aerobic_line_01	25.14	Strictly_aerobic_supplemental_O2_line_01	43.38	Control_mixotroph_line_01	36.43
Ancestor_control_mixotroph	22.43	Strictly_anaerobic_line_01	46.05	Strictly_aerobic_line_01	39.09	Strictly_aerobic_supplemental_O2_line_01	46.78	Control_mixotroph_line_01	35.07
Ancestor_control_mixotroph	22.4	Strictly_anaerobic_line_01	71.04	Strictly_aerobic_line_01	36.41	Strictly_aerobic_supplemental_O2_line_01	33.25	Control_mixotroph_line_01	33.44
Ancestor_control_mixotroph	33.04	Strictly_anaerobic_line_01	51.38	Strictly_aerobic_line_01	34.65	Strictly_aerobic_supplemental_O2_line_01	55.89	Control_mixotroph_line_01	31.68
Ancestor_control_mixotroph	40.8	Strictly_anaerobic_line_01	45.99	Strictly_aerobic_line_01	36.02	Strictly_aerobic_supplemental_O2_line_01	48.54	Control_mixotroph_line_01	29.84
Ancestor_control_mixotroph	30.95	Strictly_anaerobic_line_01	67.34	Strictly_aerobic_line_01	42.55	Strictly_aerobic_supplemental_O2_line_01	46.5	Control_mixotroph_line_01	57.62
Ancestor_control_mixotroph	37.23	Strictly_anaerobic_line_01	27.79	Strictly_aerobic_line_01	24.59	Strictly_aerobic_supplemental_O2_line_01	46.16	Control_mixotroph_line_01	56.95
Ancestor_control_mixotroph	23.94	Strictly_anaerobic_line_01	50.51	Strictly_aerobic_line_01	28.78	Strictly_aerobic_supplemental_O2_line_01	44.77	Control_mixotroph_line_01	46.47
Ancestor_control_mixotroph	45.52	Strictly_anaerobic_line_01	63.41	Strictly_aerobic_line_01	43.88	Strictly_aerobic_supplemental_O2_line_01	49.26	Control_mixotroph_line_01	56.11
Ancestor_control_mixotroph	27.77	Strictly_anaerobic_line_01	55.06	Strictly_aerobic_line_01	21.29	Strictly_aerobic_supplemental_O2_line_01	32.55	Control_mixotroph_line_01	47.45
Ancestor_control_mixotroph	35.93	Strictly_anaerobic_line_01	43.34	Strictly_aerobic_line_01	37.08	Strictly_aerobic_supplemental_O2_line_01	40.98	Control_mixotroph_line_01	30.35
Ancestor_control_mixotroph	39.65	Strictly_anaerobic_line_01	28.03	Strictly_aerobic_line_01	37.34	Strictly_aerobic_supplemental_O2_line_01	42.71	Control_mixotroph_line_01	36.02
Ancestor_control_mixotroph	25.2	Strictly_anaerobic_line_01	36.42	Strictly_aerobic_line_01	40.46	Strictly_aerobic_supplemental_O2_line_01	45.34	Control_mixotroph_line_01	30.9
Ancestor_control_mixotroph	31.22	Strictly_anaerobic_line_01	55.3	Strictly_aerobic_line_01	28.46	Strictly_aerobic_supplemental_O2_line_01	48.15	Control_mixotroph_line_01	45.84
Ancestor_control_mixotroph	30.45	Strictly_anaerobic_line_01	77.4	Strictly_aerobic_line_01	35.24	Strictly_aerobic_supplemental_O2_line_01	42.27	Control_mixotroph_line_01	62.21
Ancestor_control_mixotroph	41.91	Strictly_anaerobic_line_01	52.54	Strictly_aerobic_line_01	21.82	Strictly_aerobic_supplemental_O2_line_01	41.91	Control_mixotroph_line_01	67.4
Ancestor_control_mixotroph	28.94	Strictly_anaerobic_line_01	62.69	Strictly_aerobic_line_01	24.73	Strictly_aerobic_supplemental_O2_line_01	47.31	Control_mixotroph_line_01	36.28
Ancestor_control_mixotroph	23.15	Strictly_anaerobic_line_01	65.52	Strictly_aerobic_line_01	26.23	Strictly_aerobic_supplemental_O2_line_01	56.56	Control_mixotroph_line_01	45.58
Ancestor_control_mixotroph	46.31	Strictly_anaerobic_line_01	52.85	Strictly_aerobic_line_01	57.36	Strictly_aerobic_supplemental_O2_line_01	52.39	Control_mixotroph_line_01	27.21
Ancestor_control_mixotroph	37.59	Strictly_anaerobic_line_01	56.15	Strictly_aerobic_line_01	40.87	Strictly_aerobic_supplemental_O2_line_01	50.75	Control_mixotroph_line_01	45.49
Ancestor_control_mixotroph	22.44	Strictly_anaerobic_line_01	54.53	Strictly_aerobic_line_01	42.13	Strictly_aerobic_supplemental_O2_line_01	41.93	Control_mixotroph_line_01	25.54
Ancestor_control_mixotroph	33.95	Strictly_anaerobic_line_01	39.04	Strictly_aerobic_line_01	38.23	Strictly_aerobic_supplemental_O2_line_01	48.07	Control_mixotroph_line_01	65.94
Ancestor_control_mixotroph	34.16	Strictly_anaerobic_line_01	64.65	Strictly_aerobic_line_01	27.77	Strictly_aerobic_supplemental_O2_line_01	51.11	Control_mixotroph_line_01	28.62
Ancestor_control_mixotroph	20.76	Strictly_anaerobic_line_01	31.82	Strictly_aerobic_line_01	23.42	Strictly_aerobic_supplemental_O2_line_01	23.18	Control_mixotroph_line_01	29.24
Ancestor_control_mixotroph	22.49	Strictly_anaerobic_line_01	58.98	Strictly_aerobic_line_01	27.94	Strictly_aerobic_supplemental_O2_line_01	36.65	Control_mixotroph_line_01	62.23
Ancestor_control_mixotroph	35.08	Strictly_anaerobic_line_01	34.95	Strictly_aerobic_line_01	20.73	Strictly_aerobic_supplemental_O2_line_01	42.33	Control_mixotroph_line_01	33.99
Ancestor_control_mixotroph	29.86	Strictly_anaerobic_line_01	48.6	Strictly_aerobic_line_01	33.25	Strictly_aerobic_supplemental_O2_line_01	28.28	Control_mixotroph_line_01	22.97
Ancestor_control_mixotroph	24.74	Strictly_anaerobic_line_01	45.29	Strictly_aerobic_line_01	30.34	Strictly_aerobic_supplemental_O2_line_01	47.07	Control_mixotroph_line_01	64.36
Ancestor_control_mixotroph	33.84	Strictly_anaerobic_line_01	68.44	Strictly_aerobic_line_01	39.03	Strictly_aerobic_supplemental_O2_line_01	36.62	Control_mixotroph_line_01	62.34
Ancestor_control_mixotroph	21.66	Strictly_anaerobic_line_01	42.78	Strictly_aerobic_line_01	31.03	Strictly_aerobic_supplemental_O2_line_01	40.56	Control_mixotroph_line_01	26.27
Ancestor_control_mixotroph	34.75	Strictly_anaerobic_line_01	27.68	Strictly_aerobic_line_01	31.54	Strictly_aerobic_supplemental_O2_line_01	40.99	Control_mixotroph_line_01	51.06
Ancestor_control_mixotroph	30.42	Strictly_anaerobic_line_01	33.26	Strictly_aerobic_line_01	40.25	Strictly_aerobic_supplemental_O2_line_01	35.94	Control_mixotroph_line_01	52.65
Ancestor_control_mixotroph	42.28	Strictly_anaerobic_line_01	32.11	Strictly_aerobic_line_01	44.17	Strictly_aerobic_supplemental_O2_line_01	49.06	Control_mixotroph_line_01	51.87
Ancestor_control_mixotroph	36.44	Strictly_anaerobic_line_01	60.76	Strictly_aerobic_line_01	26.78	Strictly_aerobic_supplemental_O2_line_01	44.12	Control_mixotroph_line_01	35.07
Ancestor_control_mixotroph	36.2	Strictly_anaerobic_line_01	57.24	Strictly_aerobic_line_01	40.36	Strictly_aerobic_supplemental_O2_line_01	43.12	Control_mixotroph_line_01	22.97
Ancestor_control_mixotroph	21.06	Strictly_anaerobic_line_01	65.19	Strictly_aerobic_line_01	33.49	Strictly_aerobic_supplemental_O2_line_01	63.23	Control_mixotroph_line_01	70.56
Ancestor_control_mixotroph	21.3	Strictly_anaerobic_line_01	78.74	Strictly_aerobic_line_01	39.24	Strictly_aerobic_supplemental_O2_line_01	35.27	Control_mixotroph_line_01	35.42
Ancestor_control_mixotroph	21.98	Strictly_anaerobic_line_01	33.46	Strictly_aerobic_line_01	40.08	Strictly_aerobic_supplemental_O2_line_01	44.37	Control_mixotroph_line_01	48.36
Ancestor_control_mixotroph	26.8	Strictly_anaerobic_line_01	62.5	Strictly_aerobic_line_01	33.86	Strictly_aerobic_supplemental_O2_line_01	51.62	Control_mixotroph_line_01	36.83
Ancestor_control_mixotroph	26.12	Strictly_anaerobic_line_01	44.06	Strictly_aerobic_line_01	20.37	Strictly_aerobic_supplemental_O2_line_01	45.85	Control_mixotroph_line_01	41.52
Ancestor_control_mixotroph	23.1	Strictly_anaerobic_line_01	22.15	Strictly_aerobic_line_01	34.74	Strictly_aerobic_supplemental_O2_line_01	48.41	Control_mixotroph_line_01	39.44
Ancestor_control_mixotroph	23.37	Strictly_anaerobic_line_01	57.85	Strictly_aerobic_line_01	29.37	Strictly_aerobic_supplemental_O2_line_01	42.85	Control_mixotroph_line_01	37.44
Ancestor_control_mixotroph	27.42	Strictly_anaerobic_line_01	48.86	Strictly_aerobic_line_01	47.66	Strictly_aerobic_supplemental_O2_line_01	52.01	Control_mixotroph_line_01	36.59
Ancestor_control_mixotroph	22.01	Strictly_anaerobic_line_01	44.63	Strictly_aerobic_line_01	45.04	Strictly_aerobic_supplemental_O2_line_01	47.81	Control_mixotroph_line_01	66.41
Ancestor_control_mixotroph	48.7	Strictly_anaerobic_line_01	44.16	Strictly_aerobic_line_01	20.65	Strictly_aerobic_supplemental_O2_line_01	50.16	Control_mixotroph_line_01	32.72
Ancestor_control_mixotroph	21.3	Strictly_anaerobic_line_01	32.99	Strictly_aerobic_line_01	33.32	Strictly_aerobic_supplemental_O2_line_01	47.15	Control_mixotroph_line_01	30.23
Ancestor_control_mixotroph	29.76	Strictly_anaerobic_line_01	60.29	Strictly_aerobic_line_01	43.19	Strictly_aerobic_supplemental_O2_line_01	41.75	Control_mixotroph_line_01	61.95
Ancestor_control_mixotroph	24.34	Strictly_anaerobic_line_01	53.44	Strictly_aerobic_line_01	25.38	Strictly_aerobic_supplemental_O2_line_01	35.14	Control_mixotroph_line_01	68.04
Ancestor_control_mixotroph	25.48	Strictly_anaerobic_line_01	51.35	Strictly_aerobic_line_01	37.64	Strictly_aerobic_supplemental_O2_line_01	52.3	Control_mixotroph_line_01	33.6
Ancestor_control_mixotroph	41.2	Strictly_anaerobic_line_01	37.03	Strictly_aerobic_line_01	24.33	Strictly_aerobic_supplemental_O2_line_01	36.84	Control_mixotroph_line_01	47.24
Ancestor_control_mixotroph	25.21	Strictly_anaerobic_line_01	78.58	Strictly_aerobic_line_01	32.83	Strictly_aerobic_supplemental_O2_line_01	37.55	Control_mixotroph_line_01	39.54
Ancestor_control_mixotroph	27.12	Strictly_anaerobic_line_01	65.84	Strictly_aerobic_line_01	29.23	Strictly_aerobic_supplemental_O2_line_01	61.16	Control_mixotroph_line_01	46.54
Ancestor_control_mixotroph	30.97	Strictly_anaerobic_line_01	51.3	Strictly_aerobic_line_01	32.09	Strictly_aerobic_supplemental_O2_line_01	42.79	Control_mixotroph_line_01	41.19
Ancestor_control_mixotroph	31.18	Strictly_anaerobic_line_01	61.68	Strictly_aerobic_line_01	40.18	Strictly_aerobic_supplemental_O2_line_01	54	Control_mixotroph_line_01	22.21
Ancestor_control_mixotroph	50.3	Strictly_anaerobic_line_01	65.4	Strictly_aerobic_line_01	28.09	Strictly_aerobic_supplemental_O2_line_01	43.53	Control_mixotroph_line_01	26.73
Ancestor_control_mixotroph	30.63	Strictly_anaerobic_line_01	53.89	Strictly_aerobic_line_01	24.08	Strictly_aerobic_supplemental_O2_line_01	54.74	Control_mixotroph_line_01	34.19
Ancestor_control_mixotroph	45.47	Strictly_anaerobic_line_01	29.83	Strictly_aerobic_line_01	43.16	Strictly_aerobic_supplemental_O2_line_01	54.1	Control_mixotroph_line_01	37.3
Ancestor_control_mixotroph	31.75	Strictly_anaerobic_line_01	68.01	Strictly_aerobic_line_01	24.44	Strictly_aerobic_supplemental_O2_line_01	42.03	Control_mixotroph_line_01	33.95
Ancestor_control_mixotroph	49.04	Strictly_anaerobic_line_01	51.56	Strictly_aerobic_line_01	37.6	Strictly_aerobic_supplemental_O2_line_01	40.52	Control_mixotroph_line_01	53.83
Ancestor_control_mixotroph	30.5	Strictly_anaerobic_line_01	50.57	Strictly_aerobic_line_01	29.37	Strictly_aerobic_supplemental_O2_line_01	50.78	Control_mixotroph_line_01	25.16
Ancestor_control_mixotroph	31.34	Strictly_anaerobic_line_01	51.7	Strictly_aerobic_line_01	39.55	Strictly_aerobic_supplemental_O2_line_01	54.44	Control_mixotroph_line_01	56.37
Ancestor_control_mixotroph	30.25	Strictly_anaerobic_line_01	49.69	Strictly_aerobic_line_01	32.72	Strictly_aerobic_supplemental_O2_line_01	49.32	Control_mixotroph_line_01	34.92
Ancestor_control_mixotroph	21.32	Strictly_anaerobic_line_01	66.23	Strictly_aerobic_line_01	37.77	Strictly_aerobic_supplemental_O2_line_01	45.12	Control_mixotroph_line_01	64.38
Ancestor_control_mixotroph	40.09	Strictly_anaerobic_line_01	52.93	Strictly_aerobic_line_01	46.37	Strictly_aerobic_supplemental_O2_line_01	38.51	Control_mixotroph_line_01	23.29
Ancestor_control_mixotroph	28.59	Strictly_anaerobic_line_01	43.98	Strictly_aerobic_line_01	27.82	Strictly_aerobic_supplemental_O2_line_01	50.47	Control_mixotroph_line_01	37.61
Ancestor_control_mixotroph	23.63	Strictly_anaerobic_line_01	66.99	Strictly_aerobic_line_01	30.75	Strictly_aerobic_supplemental_O2_line_01	40.1	Control_mixotroph_line_01	63.55
Ancestor_control_mixotroph	26.89	Strictly_anaerobic_line_01	41.99	Strictly_aerobic_line_01	30.86	Strictly_aerobic_supplemental_O2_line_01	41.24	Control_mixotroph_line_01	41.13
Ancestor_control_mixotroph	42.11	Strictly_anaerobic_line_01	59.18	Strictly_aerobic_line_01	43.58	Strictly_aerobic_supplemental_O2_line_01	34.78	Control_mixotroph_line_01	36.49
Ancestor_control_mixotroph	28.27	Strictly_anaerobic_line_01	66.8	Strictly_aerobic_line_01	44.93	Strictly_aerobic_supplemental_O2_line_01	42.9	Control_mixotroph_line_01	66.73
Ancestor_control_mixotroph	47.21	Strictly_anaerobic_line_01	73.87	Strictly_aerobic_line_01	22.09	Strictly_aerobic_supplemental_O2_line_01	53.75	Control_mixotroph_line_01	49.16
Ancestor_control_mixotroph	25.86	Strictly_anaerobic_line_01	69.27	Strictly_aerobic_line_01	21.78	Strictly_aerobic_supplemental_O2_line_01	44.78	Control_mixotroph_line_01	34.94
Ancestor_control_mixotroph	26.83	Strictly_anaerobic_line_01	42.25	Strictly_aerobic_line_01	34.58	Strictly_aerobic_supplemental_O2_line_01	41.95	Control_mixotroph_line_01	48.18
Ancestor_control_mixotroph	38.36	Strictly_anaerobic_line_01	52.69	Strictly_aerobic_line_01	37.18	Strictly_aerobic_supplemental_O2_line_01	40.96	Control_mixotroph_line_01	50.71
Ancestor_control_mixotroph	25.74	Strictly_anaerobic_line_01	47.84	Strictly_aerobic_line_01	37.34	Strictly_aerobic_supplemental_O2_line_01	48.34	Control_mixotroph_line_01	38.88
Ancestor_control_mixotroph	44.41	Strictly_anaerobic_line_01	53.77	Strictly_aerobic_line_01	35.85	Strictly_aerobic_supplemental_O2_line_01	38.39	Control_mixotroph_line_01	38.31
Ancestor_control_mixotroph	21.82	Strictly_anaerobic_line_01	31.62	Strictly_aerobic_line_01	22.92	Strictly_aerobic_supplemental_O2_line_01	44.07	Control_mixotroph_line_01	22.85
Ancestor_control_mixotroph	29.05	Strictly_anaerobic_line_01	37.25	Strictly_aerobic_line_01	38.11	Strictly_aerobic_supplemental_O2_line_01	54.87	Control_mixotroph_line_01	35.87
Ancestor_control_mixotroph	45.68	Strictly_anaerobic_line_01	29.11	Strictly_aerobic_line_01	41.88	Strictly_aerobic_supplemental_O2_line_01	37.5	Control_mixotroph_line_01	25.4
Ancestor_control_mixotroph	34.45	Strictly_anaerobic_line_01	47.52	Strictly_aerobic_line_01	53.19	Strictly_aerobic_supplemental_O2_line_01	40.04	Control_mixotroph_line_01	48.86
Ancestor_control_mixotroph	23.47	Strictly_anaerobic_line_01	21.67	Strictly_aerobic_line_01	32.78	Strictly_aerobic_supplemental_O2_line_01	45.45	Control_mixotroph_line_01	38.6
Ancestor_control_mixotroph	34.32	Strictly_anaerobic_line_01	41.03	Strictly_aerobic_line_01	23.4	Strictly_aerobic_supplemental_O2_line_01	52.38	Control_mixotroph_line_01	46.18
Ancestor_control_mixotroph	26.2	Strictly_anaerobic_line_01	43.98	Strictly_aerobic_line_01	21.2	Strictly_aerobic_supplemental_O2_line_01	40.11	Control_mixotroph_line_01	31.93
Ancestor_control_mixotroph	36.17	Strictly_anaerobic_line_01	53.04	Strictly_aerobic_line_01	27.6	Strictly_aerobic_supplemental_O2_line_01	56.18	Control_mixotroph_line_01	63.27
Ancestor_control_mixotroph	33.01	Strictly_anaerobic_line_01	36.51	Strictly_aerobic_line_01	36.7	Strictly_aerobic_supplemental_O2_line_01	34.86	Control_mixotroph_line_01	20.48
Ancestor_control_mixotroph	31.21	Strictly_anaerobic_line_01	54.54	Strictly_aerobic_line_01	40.1	Strictly_aerobic_supplemental_O2_line_01	56.49	Control_mixotroph_line_01	34.2
Ancestor_control_mixotroph	26.4	Strictly_anaerobic_line_01	39.28	Strictly_aerobic_line_01	28.42	Strictly_aerobic_supplemental_O2_line_01	39.26	Control_mixotroph_line_01	45.54
Ancestor_control_mixotroph	39.78	Strictly_anaerobic_line_01	31.01	Strictly_aerobic_line_01	33.37	Strictly_aerobic_supplemental_O2_line_01	42.53	Control_mixotroph_line_01	64.13
Ancestor_control_mixotroph	34.11	Strictly_anaerobic_line_01	55.44	Strictly_aerobic_line_01	20.01	Strictly_aerobic_supplemental_O2_line_01	61.97	Control_mixotroph_line_01	27.6
Ancestor_control_mixotroph	35.54	Strictly_anaerobic_line_01	33.26	Strictly_aerobic_line_01	54.27	Strictly_aerobic_supplemental_O2_line_01	44.2	Control_mixotroph_line_01	33.63
Ancestor_control_mixotroph	26.54	Strictly_anaerobic_line_01	54.48	Strictly_aerobic_line_01	39.32	Strictly_aerobic_supplemental_O2_line_01	23.7	Control_mixotroph_line_01	32.58
Ancestor_control_mixotroph	30.52	Strictly_anaerobic_line_01	50.46	Strictly_aerobic_line_01	40.6	Strictly_aerobic_supplemental_O2_line_01	41.03	Control_mixotroph_line_01	37.81
Ancestor_control_mixotroph	29.11	Strictly_anaerobic_line_01	60.6	Strictly_aerobic_line_01	38.8	Strictly_aerobic_supplemental_O2_line_01	34.03	Control_mixotroph_line_01	36.16
Ancestor_control_mixotroph	22.57	Strictly_anaerobic_line_01	72.32	Strictly_aerobic_line_01	40.1	Strictly_aerobic_supplemental_O2_line_01	54.95	Control_mixotroph_line_01	40.01
Ancestor_control_mixotroph	24.08	Strictly_anaerobic_line_01	58.73	Strictly_aerobic_line_01	39.35	Strictly_aerobic_supplemental_O2_line_01	49.57	Control_mixotroph_line_01	36.33
Ancestor_control_mixotroph	37.11	Strictly_anaerobic_line_01	70.54	Strictly_aerobic_line_01	39.75	Strictly_aerobic_supplemental_O2_line_01	54.15	Control_mixotroph_line_01	36.84
Ancestor_control_mixotroph	29.66	Strictly_anaerobic_line_01	61.46	Strictly_aerobic_line_01	43.81	Strictly_aerobic_supplemental_O2_line_01	42.29	Control_mixotroph_line_01	24.04
Ancestor_control_mixotroph	38.96	Strictly_anaerobic_line_01	26.46	Strictly_aerobic_line_01	35.85	Strictly_aerobic_supplemental_O2_line_01	37.82	Control_mixotroph_line_01	25.36
Ancestor_control_mixotroph	23.03	Strictly_anaerobic_line_01	59.19	Strictly_aerobic_line_01	41.84	Strictly_aerobic_supplemental_O2_line_01	38.23	Control_mixotroph_line_01	36.79
Ancestor_control_mixotroph	29.31	Strictly_anaerobic_line_01	63.41	Strictly_aerobic_line_01	32.64	Strictly_aerobic_supplemental_O2_line_01	46.95	Control_mixotroph_line_01	54.5
Ancestor_control_mixotroph	24.05	Strictly_anaerobic_line_01	60.32	Strictly_aerobic_line_01	31.53	Strictly_aerobic_supplemental_O2_line_01	38.87	Control_mixotroph_line_01	66.01
Ancestor_control_mixotroph	26.83	Strictly_anaerobic_line_01	60	Strictly_aerobic_line_01	23.73	Strictly_aerobic_supplemental_O2_line_01	40.17	Control_mixotroph_line_01	46.94
Ancestor_control_mixotroph	31.11	Strictly_anaerobic_line_01	56.13	Strictly_aerobic_line_01	29.75	Strictly_aerobic_supplemental_O2_line_01	46.78	Control_mixotroph_line_01	43.66
Ancestor_control_mixotroph	22.52	Strictly_anaerobic_line_01	48.95	Strictly_aerobic_line_01	34.85	Strictly_aerobic_supplemental_O2_line_01	37.8	Control_mixotroph_line_01	29.54
Ancestor_control_mixotroph	35.7	Strictly_anaerobic_line_01	62.04	Strictly_aerobic_line_01	40.38	Strictly_aerobic_supplemental_O2_line_01	55.12	Control_mixotroph_line_01	27.75
Ancestor_control_mixotroph	28.52	Strictly_anaerobic_line_01	35.46	Strictly_aerobic_line_01	31.17	Strictly_aerobic_supplemental_O2_line_01	39.46	Control_mixotroph_line_01	46.35
Ancestor_control_mixotroph	38.13	Strictly_anaerobic_line_01	50.77	Strictly_aerobic_line_01	26.18	Strictly_aerobic_supplemental_O2_line_01	41.36	Control_mixotroph_line_01	46.38
Ancestor_control_mixotroph	28.18	Strictly_anaerobic_line_01	54.05	Strictly_aerobic_line_01	40.35	Strictly_aerobic_supplemental_O2_line_01	27.99	Control_mixotroph_line_01	30.93
Ancestor_control_mixotroph	31.85	Strictly_anaerobic_line_01	35.08	Strictly_aerobic_line_01	47.79	Strictly_aerobic_supplemental_O2_line_01	34.75	Control_mixotroph_line_01	37.23
Ancestor_control_mixotroph	38.93	Strictly_anaerobic_line_01	58.39	Strictly_aerobic_line_01	39.83	Strictly_aerobic_supplemental_O2_line_01	46.56	Control_mixotroph_line_01	54.36
Ancestor_control_mixotroph	37.86	Strictly_anaerobic_line_01	56.07	Strictly_aerobic_line_01	30.38	Strictly_aerobic_supplemental_O2_line_01	51.8	Control_mixotroph_line_01	41.34
Ancestor_control_mixotroph	39.52	Strictly_anaerobic_line_01	46.76	Strictly_aerobic_line_01	25	Strictly_aerobic_supplemental_O2_line_01	49.3	Control_mixotroph_line_01	57.03
Ancestor_control_mixotroph	45.66	Strictly_anaerobic_line_01	63.15	Strictly_aerobic_line_01	39.66	Strictly_aerobic_supplemental_O2_line_01	35.12	Control_mixotroph_line_01	62
Ancestor_control_mixotroph	30.19	Strictly_anaerobic_line_01	53.11	Strictly_aerobic_line_01	40	Strictly_aerobic_supplemental_O2_line_01	45.66	Control_mixotroph_line_01	36.21
Ancestor_control_mixotroph	38.17	Strictly_anaerobic_line_01	25.81	Strictly_aerobic_line_01	38.9	Strictly_aerobic_supplemental_O2_line_01	42.56	Control_mixotroph_line_01	25.59
Ancestor_control_mixotroph	21.46	Strictly_anaerobic_line_01	30.63	Strictly_aerobic_line_01	20.59	Strictly_aerobic_supplemental_O2_line_01	43.84	Control_mixotroph_line_01	41.79
Ancestor_control_mixotroph	26	Strictly_anaerobic_line_01	44.92	Strictly_aerobic_line_01	31.99	Strictly_aerobic_supplemental_O2_line_01	53.92	Control_mixotroph_line_01	23.9
Ancestor_control_mixotroph	25.1	Strictly_anaerobic_line_01	72.98	Strictly_aerobic_line_01	20.16	Strictly_aerobic_supplemental_O2_line_01	41.49	Control_mixotroph_line_01	46.89
Ancestor_control_mixotroph	28.92	Strictly_anaerobic_line_01	56.71	Strictly_aerobic_line_01	25.64	Strictly_aerobic_supplemental_O2_line_01	50.19	Control_mixotroph_line_01	24.79
Ancestor_control_mixotroph	32.31	Strictly_anaerobic_line_01	47.58	Strictly_aerobic_line_01	28.86	Strictly_aerobic_supplemental_O2_line_01	42.97	Control_mixotroph_line_01	37.86
Ancestor_control_mixotroph	51.15	Strictly_anaerobic_line_01	41.24	Strictly_aerobic_line_01	26.27	Strictly_aerobic_supplemental_O2_line_01	29.29	Control_mixotroph_line_01	23.97
Ancestor_control_mixotroph	22.54	Strictly_anaerobic_line_01	54.55	Strictly_aerobic_line_01	38.32	Strictly_aerobic_supplemental_O2_line_01	46.27	Control_mixotroph_line_01	39.1
Ancestor_control_mixotroph	31.19	Strictly_anaerobic_line_01	38.27	Strictly_aerobic_line_01	41.09	Strictly_aerobic_supplemental_O2_line_01	57.46	Control_mixotroph_line_01	37.4
Ancestor_control_mixotroph	22.36	Strictly_anaerobic_line_01	59.35	Strictly_aerobic_line_01	29.98	Strictly_aerobic_supplemental_O2_line_01	36.62	Control_mixotroph_line_01	34.4
Ancestor_control_mixotroph	35.83	Strictly_anaerobic_line_01	27.36	Strictly_aerobic_line_01	33.3	Strictly_aerobic_supplemental_O2_line_01	40.41	Control_mixotroph_line_01	54.17
Ancestor_control_mixotroph	35.86	Strictly_anaerobic_line_01	54.63	Strictly_aerobic_line_01	38.51	Strictly_aerobic_supplemental_O2_line_01	35.2	Control_mixotroph_line_01	29.99
Ancestor_control_mixotroph	36.44	Strictly_anaerobic_line_01	48.36	Strictly_aerobic_line_01	36.14	Strictly_aerobic_supplemental_O2_line_01	50.12	Control_mixotroph_line_01	39.36
Ancestor_control_mixotroph	29.56	Strictly_anaerobic_line_01	42.88	Strictly_aerobic_line_01	38.44	Strictly_aerobic_supplemental_O2_line_01	42.97	Control_mixotroph_line_01	35.79
Ancestor_control_mixotroph	43.84	Strictly_anaerobic_line_01	26.25	Strictly_aerobic_line_01	40.13	Strictly_aerobic_supplemental_O2_line_01	47.39	Control_mixotroph_line_01	26.02
Ancestor_control_mixotroph	29.49	Strictly_anaerobic_line_01	62.48	Strictly_aerobic_line_01	44.83	Strictly_aerobic_supplemental_O2_line_01	51.31	Control_mixotroph_line_01	58.1
Ancestor_control_mixotroph	25.59	Strictly_anaerobic_line_01	54.2	Strictly_aerobic_line_01	22.02	Strictly_aerobic_supplemental_O2_line_01	51.8	Control_mixotroph_line_01	51.57
Ancestor_control_mixotroph	41.83	Strictly_anaerobic_line_01	56	Strictly_aerobic_line_01	39.27	Strictly_aerobic_supplemental_O2_line_01	53.88	Control_mixotroph_line_01	44.05
Ancestor_control_mixotroph	30.58	Strictly_anaerobic_line_01	34.08	Strictly_aerobic_line_01	32.76	Strictly_aerobic_supplemental_O2_line_01	57.44	Control_mixotroph_line_01	20.01
Ancestor_control_mixotroph	28.58	Strictly_anaerobic_line_01	50.66	Strictly_aerobic_line_01	31.94	Strictly_aerobic_supplemental_O2_line_01	40.52	Control_mixotroph_line_01	44.67
Ancestor_control_mixotroph	28.38	Strictly_anaerobic_line_01	60.31	Strictly_aerobic_line_01	23.69	Strictly_aerobic_supplemental_O2_line_01	48.57	Control_mixotroph_line_01	40.1
Ancestor_control_mixotroph	29.7	Strictly_anaerobic_line_01	60.44	Strictly_aerobic_line_01	29.96	Strictly_aerobic_supplemental_O2_line_01	37.76	Control_mixotroph_line_01	36.94
Ancestor_control_mixotroph	24.08	Strictly_anaerobic_line_01	68.39	Strictly_aerobic_line_01	52.01	Strictly_aerobic_supplemental_O2_line_01	55.7	Control_mixotroph_line_01	31.42
Ancestor_control_mixotroph	34.46	Strictly_anaerobic_line_01	26.85	Strictly_aerobic_line_01	25.96	Strictly_aerobic_supplemental_O2_line_01	22.54	Control_mixotroph_line_01	23.82
Ancestor_control_mixotroph	47.29	Strictly_anaerobic_line_01	43.05	Strictly_aerobic_line_01	44.19	Strictly_aerobic_supplemental_O2_line_01	45.99	Control_mixotroph_line_01	41.25
Ancestor_control_mixotroph	26.3	Strictly_anaerobic_line_01	58.86	Strictly_aerobic_line_01	20.38	Strictly_aerobic_supplemental_O2_line_01	42.27	Control_mixotroph_line_01	38.3
Ancestor_control_mixotroph	32.59	Strictly_anaerobic_line_01	60.27	Strictly_aerobic_line_01	24.16	Strictly_aerobic_supplemental_O2_line_01	57.85	Control_mixotroph_line_01	35.92
Ancestor_control_mixotroph	24.12	Strictly_anaerobic_line_01	57.65	Strictly_aerobic_line_01	28.63	Strictly_aerobic_supplemental_O2_line_01	23.81	Control_mixotroph_line_01	70.94
Ancestor_control_mixotroph	47.75	Strictly_anaerobic_line_01	43.67	Strictly_aerobic_line_01	22.67	Strictly_aerobic_supplemental_O2_line_01	49.11	Control_mixotroph_line_01	66.96
Ancestor_control_mixotroph	34.75	Strictly_anaerobic_line_01	46.11	Strictly_aerobic_line_01	45.73	Strictly_aerobic_supplemental_O2_line_01	20.78	Control_mixotroph_line_01	35.93
Ancestor_control_mixotroph	26.86	Strictly_anaerobic_line_01	73.13	Strictly_aerobic_line_01	41.97	Strictly_aerobic_supplemental_O2_line_01	41.6	Control_mixotroph_line_01	66.49
Ancestor_control_mixotroph	25.65	Strictly_anaerobic_line_01	75.52	Strictly_aerobic_line_01	26.86	Strictly_aerobic_supplemental_O2_line_01	49.93	Control_mixotroph_line_01	30.06
Ancestor_control_mixotroph	29.55	Strictly_anaerobic_line_01	74.92	Strictly_aerobic_line_01	30.99	Strictly_aerobic_supplemental_O2_line_01	33.05	Control_mixotroph_line_01	35.06
Ancestor_control_mixotroph	27.62	Strictly_anaerobic_line_01	56.29	Strictly_aerobic_line_01	22.42	Strictly_aerobic_supplemental_O2_line_01	36.27	Control_mixotroph_line_01	57.31
Ancestor_control_mixotroph	23.27	Strictly_anaerobic_line_01	40.05	Strictly_aerobic_line_01	35.09	Strictly_aerobic_supplemental_O2_line_01	61.53	Control_mixotroph_line_01	48.93
Ancestor_control_mixotroph	31.5	Strictly_anaerobic_line_01	50.9	Strictly_aerobic_line_01	34.59	Strictly_aerobic_supplemental_O2_line_01	47.1	Control_mixotroph_line_01	40.69
Ancestor_control_mixotroph	37.68	Strictly_anaerobic_line_01	51.81	Strictly_aerobic_line_01	42.65	Strictly_aerobic_supplemental_O2_line_01	55.4	Control_mixotroph_line_01	30.95
Ancestor_control_mixotroph	23.19	Strictly_anaerobic_line_01	50.37	Strictly_aerobic_line_01	36.57	Strictly_aerobic_supplemental_O2_line_01	40.81	Control_mixotroph_line_01	25.92
Ancestor_control_mixotroph	21.1	Strictly_anaerobic_line_01	38.88	Strictly_aerobic_line_01	38.8	Strictly_aerobic_supplemental_O2_line_01	42.13	Control_mixotroph_line_01	30.03
Ancestor_control_mixotroph	36.49	Strictly_anaerobic_line_01	58.98	Strictly_aerobic_line_01	26.66	Strictly_aerobic_supplemental_O2_line_01	55.6	Control_mixotroph_line_01	40.88
Ancestor_control_mixotroph	34.3	Strictly_anaerobic_line_01	47.02	Strictly_aerobic_line_01	20.49	Strictly_aerobic_supplemental_O2_line_01	54.74	Control_mixotroph_line_01	35.39
Ancestor_control_mixotroph	56.46	Strictly_anaerobic_line_01	53.34	Strictly_aerobic_line_01	39.46	Strictly_aerobic_supplemental_O2_line_01	30.6	Control_mixotroph_line_01	49.66
Ancestor_control_mixotroph	28.46	Strictly_anaerobic_line_01	28.94	Strictly_aerobic_line_01	39.47	Strictly_aerobic_supplemental_O2_line_01	54.47	Control_mixotroph_line_01	41.59
Ancestor_control_mixotroph	41.2	Strictly_anaerobic_line_01	31.11	Strictly_aerobic_line_01	25.72	Strictly_aerobic_supplemental_O2_line_01	52.05	Control_mixotroph_line_01	36.49
Ancestor_control_mixotroph	33.87	Strictly_anaerobic_line_01	39.39	Strictly_aerobic_line_01	32.91	Strictly_aerobic_supplemental_O2_line_01	44.62	Control_mixotroph_line_01	59.24
Ancestor_control_mixotroph	22.25	Strictly_anaerobic_line_01	35.11	Strictly_aerobic_line_01	32.54	Strictly_aerobic_supplemental_O2_line_01	36.79	Control_mixotroph_line_01	42.62
Ancestor_control_mixotroph	29.09	Strictly_anaerobic_line_01	25.6	Strictly_aerobic_line_01	32.57	Strictly_aerobic_supplemental_O2_line_01	53.16	Control_mixotroph_line_01	54.2
Ancestor_control_mixotroph	25.9	Strictly_anaerobic_line_01	54.52	Strictly_aerobic_line_01	28	Strictly_aerobic_supplemental_O2_line_01	50.59	Control_mixotroph_line_01	32.56
Ancestor_control_mixotroph	35.46	Strictly_anaerobic_line_01	28.29	Strictly_aerobic_line_01	44.72	Strictly_aerobic_supplemental_O2_line_01	42.63	Control_mixotroph_line_01	60.04
Ancestor_control_mixotroph	37.07	Strictly_anaerobic_line_01	69.44	Strictly_aerobic_line_01	28.61	Strictly_aerobic_supplemental_O2_line_01	42.48	Control_mixotroph_line_01	23.87
Ancestor_control_mixotroph	23.36	Strictly_anaerobic_line_01	53.08	Strictly_aerobic_line_01	38.6	Strictly_aerobic_supplemental_O2_line_01	26.73	Control_mixotroph_line_01	37.53
Ancestor_control_mixotroph	32.14	Strictly_anaerobic_line_01	27.66	Strictly_aerobic_line_01	24.59	Strictly_aerobic_supplemental_O2_line_01	42.19	Control_mixotroph_line_01	36.67
Ancestor_control_mixotroph	26.88	Strictly_anaerobic_line_01	37.41	Strictly_aerobic_line_01	35.93	Strictly_aerobic_supplemental_O2_line_01	40.72	Control_mixotroph_line_01	55.21
Ancestor_control_mixotroph	20.64	Strictly_anaerobic_line_01	50.9	Strictly_aerobic_line_01	38.95	Strictly_aerobic_supplemental_O2_line_01	50.76	Control_mixotroph_line_01	32.18
Ancestor_control_mixotroph	43.19	Strictly_anaerobic_line_01	40.86	Strictly_aerobic_line_01	21.33	Strictly_aerobic_supplemental_O2_line_01	40.08	Control_mixotroph_line_01	43.9
Ancestor_control_mixotroph	37.92	Strictly_anaerobic_line_01	51.6	Strictly_aerobic_line_01	40.7	Strictly_aerobic_supplemental_O2_line_01	58.98	Control_mixotroph_line_01	47.48
Ancestor_control_mixotroph	30.2	Strictly_anaerobic_line_01	57.09	Strictly_aerobic_line_01	22.28	Strictly_aerobic_supplemental_O2_line_01	41.34	Control_mixotroph_line_01	29.86
Ancestor_control_mixotroph	39.67	Strictly_anaerobic_line_01	51.92	Strictly_aerobic_line_01	35.84	Strictly_aerobic_supplemental_O2_line_01	39.08	Control_mixotroph_line_01	36.15
Ancestor_control_mixotroph	37.29	Strictly_anaerobic_line_01	35.01	Strictly_aerobic_line_01	39.15	Strictly_aerobic_supplemental_O2_line_01	44.75	Control_mixotroph_line_01	63.79
Ancestor_control_mixotroph	37.6	Strictly_anaerobic_line_01	53.08	Strictly_aerobic_line_01	39.66	Strictly_aerobic_supplemental_O2_line_01	59.59	Control_mixotroph_line_01	54.9
Ancestor_control_mixotroph	28.78	Strictly_anaerobic_line_01	52.66	Strictly_aerobic_line_01	33.5	Strictly_aerobic_supplemental_O2_line_01	52.42	Control_mixotroph_line_01	33.48
Ancestor_control_mixotroph	29.92	Strictly_anaerobic_line_01	67.77	Strictly_aerobic_line_01	27.63	Strictly_aerobic_supplemental_O2_line_01	35.73	Control_mixotroph_line_01	25.68
Ancestor_control_mixotroph	25.46	Strictly_anaerobic_line_01	29.88	Strictly_aerobic_line_01	24.16	Strictly_aerobic_supplemental_O2_line_01	44.29	Control_mixotroph_line_01	60.53
Ancestor_control_mixotroph	26.4	Strictly_anaerobic_line_01	27.52	Strictly_aerobic_line_01	20.69	Strictly_aerobic_supplemental_O2_line_01	48.83	Control_mixotroph_line_01	23.8
Ancestor_control_mixotroph	47.76	Strictly_anaerobic_line_01	76.59	Strictly_aerobic_line_01	26.8	Strictly_aerobic_supplemental_O2_line_01	41.9	Control_mixotroph_line_01	41.16
Ancestor_control_mixotroph	30.32	Strictly_anaerobic_line_01	51.07	Strictly_aerobic_line_01	32.67	Strictly_aerobic_supplemental_O2_line_01	38.93	Control_mixotroph_line_01	41.8
Ancestor_control_mixotroph	28.63	Strictly_anaerobic_line_01	59.02	Strictly_aerobic_line_01	38.21	Strictly_aerobic_supplemental_O2_line_01	60.13	Control_mixotroph_line_01	36.55
Ancestor_control_mixotroph	36.7	Strictly_anaerobic_line_01	39.96	Strictly_aerobic_line_01	20.57	Strictly_aerobic_supplemental_O2_line_01	41.31	Control_mixotroph_line_01	36.24
Ancestor_control_mixotroph	25.4	Strictly_anaerobic_line_01	44.04	Strictly_aerobic_line_01	20.67	Strictly_aerobic_supplemental_O2_line_01	39.96	Control_mixotroph_line_01	38.41
Ancestor_control_mixotroph	32.55	Strictly_anaerobic_line_01	65.68	Strictly_aerobic_line_01	21.58	Strictly_aerobic_supplemental_O2_line_01	51.28	Control_mixotroph_line_01	27.74
Ancestor_control_mixotroph	38.62	Strictly_anaerobic_line_01	54.52	Strictly_aerobic_line_01	32.22	Strictly_aerobic_supplemental_O2_line_01	42.69	Control_mixotroph_line_01	26.7
Ancestor_control_mixotroph	25.65	Strictly_anaerobic_line_01	59.16	Strictly_aerobic_line_01	45.66	Strictly_aerobic_supplemental_O2_line_01	51.88	Control_mixotroph_line_01	62.3
Ancestor_control_mixotroph	44.35	Strictly_anaerobic_line_01	35.5	Strictly_aerobic_line_01	20.21	Strictly_aerobic_supplemental_O2_line_01	45.56	Control_mixotroph_line_01	44.81
Ancestor_control_mixotroph	33.93	Strictly_anaerobic_line_01	67.87	Strictly_aerobic_line_01	29.94	Strictly_aerobic_supplemental_O2_line_01	58.95	Control_mixotroph_line_01	38.4
Ancestor_control_mixotroph	27.41	Strictly_anaerobic_line_01	45.33	Strictly_aerobic_line_01	30.04	Strictly_aerobic_supplemental_O2_line_01	47.68	Control_mixotroph_line_01	35.14
Ancestor_control_mixotroph	25.25	Strictly_anaerobic_line_01	25.97	Strictly_aerobic_line_01	42.86	Strictly_aerobic_supplemental_O2_line_01	36.35	Control_mixotroph_line_01	24.67
Ancestor_control_mixotroph	33.79	Strictly_anaerobic_line_01	58.72	Strictly_aerobic_line_01	33.22	Strictly_aerobic_supplemental_O2_line_01	37.26	Control_mixotroph_line_01	50.66
Ancestor_control_mixotroph	23.84	Strictly_anaerobic_line_01	50.29	Strictly_aerobic_line_01	20.52	Strictly_aerobic_supplemental_O2_line_01	41.13	Control_mixotroph_line_01	37.62
Ancestor_control_mixotroph	47.16	Strictly_anaerobic_line_01	43.11	Strictly_aerobic_line_01	38.63	Strictly_aerobic_supplemental_O2_line_01	38.43	Control_mixotroph_line_01	43.28
Ancestor_control_mixotroph	31.31	Strictly_anaerobic_line_01	50.29	Strictly_aerobic_line_01	22.67	Strictly_aerobic_supplemental_O2_line_01	44.66	Control_mixotroph_line_01	24.12
Ancestor_control_mixotroph	33.01	Strictly_anaerobic_line_01	57.42	Strictly_aerobic_line_01	20.84	Strictly_aerobic_supplemental_O2_line_01	59.86	Control_mixotroph_line_01	48.31
Ancestor_control_mixotroph	35.65	Strictly_anaerobic_line_01	51.58	Strictly_aerobic_line_01	39.84	Strictly_aerobic_supplemental_O2_line_01	54.75	Control_mixotroph_line_01	35.9
Ancestor_control_mixotroph	42.03	Strictly_anaerobic_line_01	48.97	Strictly_aerobic_line_01	36.2	Strictly_aerobic_supplemental_O2_line_01	49.17	Control_mixotroph_line_01	63.78
Ancestor_control_mixotroph	31.15	Strictly_anaerobic_line_01	34.23	Strictly_aerobic_line_01	21.42	Strictly_aerobic_supplemental_O2_line_01	41.1	Control_mixotroph_line_01	34.83
Ancestor_control_mixotroph	39.7	Strictly_anaerobic_line_01	31.01	Strictly_aerobic_line_01	27.71	Strictly_aerobic_supplemental_O2_line_01	39.24	Control_mixotroph_line_01	47.41
Ancestor_control_mixotroph	46.52	Strictly_anaerobic_line_01	53.54	Strictly_aerobic_line_01	28.58	Strictly_aerobic_supplemental_O2_line_01	47.38	Control_mixotroph_line_01	32.3
Ancestor_control_mixotroph	21.93	Strictly_anaerobic_line_01	51.45	Strictly_aerobic_line_01	28.82	Strictly_aerobic_supplemental_O2_line_01	37.27	Control_mixotroph_line_01	42.9
Ancestor_control_mixotroph	32.03	Strictly_anaerobic_line_01	71.36	Strictly_aerobic_line_01	36.66	Strictly_aerobic_supplemental_O2_line_01	60.15	Control_mixotroph_line_01	31.02
Ancestor_control_mixotroph	26.42	Strictly_anaerobic_line_01	50.31	Strictly_aerobic_line_01	41.49	Strictly_aerobic_supplemental_O2_line_01	23.58	Control_mixotroph_line_01	65.53
Ancestor_control_mixotroph	30.52	Strictly_anaerobic_line_01	69.35	Strictly_aerobic_line_01	43.84	Strictly_aerobic_supplemental_O2_line_01	54.13	Control_mixotroph_line_01	28.46
Ancestor_control_mixotroph	30.77	Strictly_anaerobic_line_01	56.74	Strictly_aerobic_line_01	39.95	Strictly_aerobic_supplemental_O2_line_01	40.94	Control_mixotroph_line_01	42.96
Ancestor_control_mixotroph	45.78	Strictly_anaerobic_line_01	50.31	Strictly_aerobic_line_01	34.13	Strictly_aerobic_supplemental_O2_line_01	41.72	Control_mixotroph_line_01	33.94
Ancestor_control_mixotroph	40.25	Strictly_anaerobic_line_01	31.97	Strictly_aerobic_line_01	28.97	Strictly_aerobic_supplemental_O2_line_01	29.75	Control_mixotroph_line_01	39.9
Ancestor_control_mixotroph	29.52	Strictly_anaerobic_line_01	60.87	Strictly_aerobic_line_01	20.54	Strictly_aerobic_supplemental_O2_line_01	24.88	Control_mixotroph_line_01	43.94
Ancestor_control_mixotroph	21.03	Strictly_anaerobic_line_01	52.74	Strictly_aerobic_line_01	38.64	Strictly_aerobic_supplemental_O2_line_01	46.69	Control_mixotroph_line_01	54.6
Ancestor_control_mixotroph	38.09	Strictly_anaerobic_line_01	45.34	Strictly_aerobic_line_01	30.06	Strictly_aerobic_supplemental_O2_line_01	61.15	Control_mixotroph_line_01	40.54
Ancestor_control_mixotroph	21.08	Strictly_anaerobic_line_01	34.27	Strictly_aerobic_line_01	21.95	Strictly_aerobic_supplemental_O2_line_01	42.5	Control_mixotroph_line_01	53.43
Ancestor_control_mixotroph	24.65	Strictly_anaerobic_line_01	58.74	Strictly_aerobic_line_01	27.85	Strictly_aerobic_supplemental_O2_line_01	39.85	Control_mixotroph_line_01	55.17
Ancestor_control_mixotroph	37.35	Strictly_anaerobic_line_01	55.66	Strictly_aerobic_line_01	36.82	Strictly_aerobic_supplemental_O2_line_01	50.43	Control_mixotroph_line_01	22.81
Ancestor_control_mixotroph	39.46	Strictly_anaerobic_line_01	42.01	Strictly_aerobic_line_01	36.89	Strictly_aerobic_supplemental_O2_line_01	42.7	Control_mixotroph_line_01	44.82
Ancestor_control_mixotroph	39.9	Strictly_anaerobic_line_01	53.88	Strictly_aerobic_line_01	40.42	Strictly_aerobic_supplemental_O2_line_01	46.38	Control_mixotroph_line_01	64.99
Ancestor_control_mixotroph	27.04	Strictly_anaerobic_line_01	63.73	Strictly_aerobic_line_01	27.17	Strictly_aerobic_supplemental_O2_line_01	45.78	Control_mixotroph_line_01	37.65
Ancestor_control_mixotroph	40.99	Strictly_anaerobic_line_01	72.41	Strictly_aerobic_line_01	20.48	Strictly_aerobic_supplemental_O2_line_01	38.06	Control_mixotroph_line_01	36.15
Ancestor_control_mixotroph	36.07	Strictly_anaerobic_line_01	42.35	Strictly_aerobic_line_01	49.13	Strictly_aerobic_supplemental_O2_line_01	46.18	Control_mixotroph_line_01	63.47
Ancestor_control_mixotroph	41.88	Strictly_anaerobic_line_01	47.17	Strictly_aerobic_line_01	41.65	Strictly_aerobic_supplemental_O2_line_01	61.96	Control_mixotroph_line_01	54.87
Ancestor_control_mixotroph	27.85	Strictly_anaerobic_line_01	69.55	Strictly_aerobic_line_01	41.05	Strictly_aerobic_supplemental_O2_line_01	45.6	Control_mixotroph_line_01	28.8
Ancestor_control_mixotroph	42.37	Strictly_anaerobic_line_01	32.97	Strictly_aerobic_line_01	20.89	Strictly_aerobic_supplemental_O2_line_01	21.42	Control_mixotroph_line_01	42.09
Ancestor_control_mixotroph	45.16	Strictly_anaerobic_line_01	60.39	Strictly_aerobic_line_01	39.36	Strictly_aerobic_supplemental_O2_line_01	54.85	Control_mixotroph_line_01	44.14
Ancestor_control_mixotroph	27.53	Strictly_anaerobic_line_01	55.36	Strictly_aerobic_line_01	27.74	Strictly_aerobic_supplemental_O2_line_01	50.22	Control_mixotroph_line_01	49.35
Ancestor_control_mixotroph	32.21	Strictly_anaerobic_line_01	45.34	Strictly_aerobic_line_01	43.31	Strictly_aerobic_supplemental_O2_line_01	37.33	Control_mixotroph_line_01	28.84
Ancestor_control_mixotroph	33.62	Strictly_anaerobic_line_01	38.95	Strictly_aerobic_line_01	25.57	Strictly_aerobic_supplemental_O2_line_01	31.12	Control_mixotroph_line_01	41.63
Ancestor_control_mixotroph	23.47	Strictly_anaerobic_line_01	56.13	Strictly_aerobic_line_01	43.9	Strictly_aerobic_supplemental_O2_line_01	41.87	Control_mixotroph_line_01	28
Ancestor_control_mixotroph	28.86	Strictly_anaerobic_line_01	37.87	Strictly_aerobic_line_01	30.22	Strictly_aerobic_supplemental_O2_line_01	38.05	Control_mixotroph_line_01	42.49
Ancestor_control_mixotroph	33.69	Strictly_anaerobic_line_01	41.83	Strictly_aerobic_line_01	34.92	Strictly_aerobic_supplemental_O2_line_01	43.62	Control_mixotroph_line_01	43.63
Ancestor_control_mixotroph	40.62	Strictly_anaerobic_line_01	48.01	Strictly_aerobic_line_01	20.73	Strictly_aerobic_supplemental_O2_line_01	45.4	Control_mixotroph_line_01	48.97
Ancestor_control_mixotroph	34.21	Strictly_anaerobic_line_01	51.68	Strictly_aerobic_line_01	23.3	Strictly_aerobic_supplemental_O2_line_01	32.13	Control_mixotroph_line_01	57.27
Ancestor_control_mixotroph	28.95	Strictly_anaerobic_line_01	53.35	Strictly_aerobic_line_01	30.75	Strictly_aerobic_supplemental_O2_line_01	36.9	Control_mixotroph_line_01	23.61
Ancestor_control_mixotroph	30.92	Strictly_anaerobic_line_01	58.8	Strictly_aerobic_line_01	37.61	Strictly_aerobic_supplemental_O2_line_01	37.85	Control_mixotroph_line_01	37.52
Ancestor_control_mixotroph	21.51	Strictly_anaerobic_line_01	56.95	Strictly_aerobic_line_01	31.49	Strictly_aerobic_supplemental_O2_line_01	39.82	Control_mixotroph_line_01	45.6
Ancestor_control_mixotroph	30.13	Strictly_anaerobic_line_01	53.37	Strictly_aerobic_line_01	33.19	Strictly_aerobic_supplemental_O2_line_01	45.75	Control_mixotroph_line_01	60.42
Ancestor_control_mixotroph	27.79	Strictly_anaerobic_line_01	61.77	Strictly_aerobic_line_01	20.94	Strictly_aerobic_supplemental_O2_line_01	43.38	Control_mixotroph_line_01	33.37
Ancestor_control_mixotroph	24.9	Strictly_anaerobic_line_01	54.51	Strictly_aerobic_line_01	30.68	Strictly_aerobic_supplemental_O2_line_01	46.24	Control_mixotroph_line_01	48.89
Ancestor_control_mixotroph	20.18	Strictly_anaerobic_line_01	49.31	Strictly_aerobic_line_01	37.5	Strictly_aerobic_supplemental_O2_line_01	55.48	Control_mixotroph_line_01	48.69
Ancestor_control_mixotroph	24.77	Strictly_anaerobic_line_01	33.21	Strictly_aerobic_line_01	39.41	Strictly_aerobic_supplemental_O2_line_01	39.97	Control_mixotroph_line_01	35.58
Ancestor_control_mixotroph	28.94	Strictly_anaerobic_line_01	47.64	Strictly_aerobic_line_01	32.65	Strictly_aerobic_supplemental_O2_line_01	34.75	Control_mixotroph_line_01	35.05
Ancestor_control_mixotroph	20.14	Strictly_anaerobic_line_01	37.5	Strictly_aerobic_line_01	21.72	Strictly_aerobic_supplemental_O2_line_01	36.74	Control_mixotroph_line_01	34.54
Ancestor_control_mixotroph	35.51	Strictly_anaerobic_line_01	51.43	Strictly_aerobic_line_01	25.13	Strictly_aerobic_supplemental_O2_line_01	35.71	Control_mixotroph_line_01	65.42
Ancestor_control_mixotroph	25.89	Strictly_anaerobic_line_01	43.34	Strictly_aerobic_line_01	20.72	Strictly_aerobic_supplemental_O2_line_01	49.1	Control_mixotroph_line_01	54.73
Ancestor_control_mixotroph	30.71	Strictly_anaerobic_line_01	50.17	Strictly_aerobic_line_01	33.74	Strictly_aerobic_supplemental_O2_line_01	59.69	Control_mixotroph_line_01	34.36
Ancestor_control_mixotroph	38.24	Strictly_anaerobic_line_01	61.43	Strictly_aerobic_line_01	20.67	Strictly_aerobic_supplemental_O2_line_01	51.43	Control_mixotroph_line_01	66.68
Ancestor_control_mixotroph	39.56	Strictly_anaerobic_line_01	42.43	Strictly_aerobic_line_01	45.51	Strictly_aerobic_supplemental_O2_line_01	58.32	Control_mixotroph_line_01	27.93
Ancestor_control_mixotroph	34.76	Strictly_anaerobic_line_01	71.24	Strictly_aerobic_line_01	40.18	Strictly_aerobic_supplemental_O2_line_01	57.07	Control_mixotroph_line_01	45.54
Ancestor_control_mixotroph	28.7	Strictly_anaerobic_line_01	35.48	Strictly_aerobic_line_01	25.44	Strictly_aerobic_supplemental_O2_line_01	55.42	Control_mixotroph_line_01	56.7
Ancestor_control_mixotroph	53.03	Strictly_anaerobic_line_01	59.37	Strictly_aerobic_line_01	27.52	Strictly_aerobic_supplemental_O2_line_01	54.53	Control_mixotroph_line_01	67.71
Ancestor_control_mixotroph	20.71	Strictly_anaerobic_line_01	26.87	Strictly_aerobic_line_01	26.36	Strictly_aerobic_supplemental_O2_line_01	46.9	Control_mixotroph_line_01	35.32
Ancestor_control_mixotroph	42.63	Strictly_anaerobic_line_01	63.53	Strictly_aerobic_line_01	20.01	Strictly_aerobic_supplemental_O2_line_01	23.52	Control_mixotroph_line_01	43.34
Ancestor_control_mixotroph	32.09	Strictly_anaerobic_line_01	38.75	Strictly_aerobic_line_01	34.8	Strictly_aerobic_supplemental_O2_line_01	30.38	Control_mixotroph_line_01	37.35
Ancestor_control_mixotroph	36.51	Strictly_anaerobic_line_01	52.23	Strictly_aerobic_line_01	36.03	Strictly_aerobic_supplemental_O2_line_01	57.86	Control_mixotroph_line_01	54.2
Ancestor_control_mixotroph	21.1	Strictly_anaerobic_line_01	32.96	Strictly_aerobic_line_01	22.21	Strictly_aerobic_supplemental_O2_line_01	46.19	Control_mixotroph_line_01	60.67
Ancestor_control_mixotroph	20.34	Strictly_anaerobic_line_01	43.61	Strictly_aerobic_line_01	44.94	Strictly_aerobic_supplemental_O2_line_01	58.17	Control_mixotroph_line_01	29.21
Ancestor_control_mixotroph	23.41	Strictly_anaerobic_line_01	59.42	Strictly_aerobic_line_01	30.36	Strictly_aerobic_supplemental_O2_line_01	37.35	Control_mixotroph_line_01	34.81
Ancestor_control_mixotroph	41.51	Strictly_anaerobic_line_01	24.16	Strictly_aerobic_line_01	37.72	Strictly_aerobic_supplemental_O2_line_01	48.09	Control_mixotroph_line_01	31.9
Ancestor_control_mixotroph	36.04	Strictly_anaerobic_line_01	54.06	Strictly_aerobic_line_01	27.31	Strictly_aerobic_supplemental_O2_line_01	55.99	Control_mixotroph_line_01	35.38
Ancestor_control_mixotroph	28.74	Strictly_anaerobic_line_01	28.62	Strictly_aerobic_line_01	27.55	Strictly_aerobic_supplemental_O2_line_01	41.06	Control_mixotroph_line_01	24.74
Ancestor_control_mixotroph	31.81	Strictly_anaerobic_line_01	48.67	Strictly_aerobic_line_01	27.61	Strictly_aerobic_supplemental_O2_line_01	40.88	Control_mixotroph_line_01	65.72
Ancestor_control_mixotroph	20.35	Strictly_anaerobic_line_01	54.22	Strictly_aerobic_line_01	39.48	Strictly_aerobic_supplemental_O2_line_01	35.06	Control_mixotroph_line_01	22
Ancestor_control_mixotroph	36	Strictly_anaerobic_line_01	84.16	Strictly_aerobic_line_01	20.72	Strictly_aerobic_supplemental_O2_line_01	60.51	Control_mixotroph_line_01	36.69
Ancestor_control_mixotroph	30.97	Strictly_anaerobic_line_01	58.02	Strictly_aerobic_line_01	25.23	Strictly_aerobic_supplemental_O2_line_01	50.94	Control_mixotroph_line_01	64.46
Ancestor_control_mixotroph	24.79	Strictly_anaerobic_line_01	57.28	Strictly_aerobic_line_01	43.13	Strictly_aerobic_supplemental_O2_line_01	54.2	Control_mixotroph_line_01	22.97
Ancestor_control_mixotroph	29.48	Strictly_anaerobic_line_01	38.44	Strictly_aerobic_line_01	37.54	Strictly_aerobic_supplemental_O2_line_01	61.96	Control_mixotroph_line_01	28.75
Ancestor_control_mixotroph	33.53	Strictly_anaerobic_line_01	67.21	Strictly_aerobic_line_01	36.29	Strictly_aerobic_supplemental_O2_line_01	39.32	Control_mixotroph_line_01	33.04
Ancestor_control_mixotroph	34.69	Strictly_anaerobic_line_01	72.2	Strictly_aerobic_line_01	21.75	Strictly_aerobic_supplemental_O2_line_01	48.09	Control_mixotroph_line_01	47.58
Ancestor_control_mixotroph	25.14	Strictly_anaerobic_line_01	55.25	Strictly_aerobic_line_01	32.25	Strictly_aerobic_supplemental_O2_line_01	54.18	Control_mixotroph_line_01	35.51
Ancestor_control_mixotroph	40.39	Strictly_anaerobic_line_01	21.58	Strictly_aerobic_line_01	34.47	Strictly_aerobic_supplemental_O2_line_01	39.83	Control_mixotroph_line_01	57.52
Ancestor_control_mixotroph	34.92	Strictly_anaerobic_line_01	57.83	Strictly_aerobic_line_01	35.16	Strictly_aerobic_supplemental_O2_line_01	25.67	Control_mixotroph_line_01	40.18
Ancestor_control_mixotroph	35.79	Strictly_anaerobic_line_01	60.89	Strictly_aerobic_line_01	31.02	Strictly_aerobic_supplemental_O2_line_01	56.27	Control_mixotroph_line_01	48.87
Ancestor_control_mixotroph	43.52	Strictly_anaerobic_line_01	53.87	Strictly_aerobic_line_01	42.63	Strictly_aerobic_supplemental_O2_line_01	56.27	Control_mixotroph_line_01	34.72
Ancestor_control_mixotroph	28.51	Strictly_anaerobic_line_01	51.39	Strictly_aerobic_line_01	29.86	Strictly_aerobic_supplemental_O2_line_01	54.28	Control_mixotroph_line_01	59.69
Ancestor_control_mixotroph	38.12	Strictly_anaerobic_line_01	29.78	Strictly_aerobic_line_01	33.3	Strictly_aerobic_supplemental_O2_line_01	47.83	Control_mixotroph_line_01	53.2
Ancestor_control_mixotroph	37.05	Strictly_anaerobic_line_01	34.6	Strictly_aerobic_line_01	31.22	Strictly_aerobic_supplemental_O2_line_01	56.48	Control_mixotroph_line_01	42.42
Ancestor_control_mixotroph	38.34	Strictly_anaerobic_line_01	42.14	Strictly_aerobic_line_01	51.6	Strictly_aerobic_supplemental_O2_line_01	38.19	Control_mixotroph_line_01	34.57
Ancestor_control_mixotroph	39.36	Strictly_anaerobic_line_01	56.31	Strictly_aerobic_line_01	28.19	Strictly_aerobic_supplemental_O2_line_01	56.27	Control_mixotroph_line_01	53.8
Ancestor_control_mixotroph	26.18	Strictly_anaerobic_line_01	34.56	Strictly_aerobic_line_01	22.74	Strictly_aerobic_supplemental_O2_line_01	38.74	Control_mixotroph_line_01	25.79
Ancestor_control_mixotroph	42.36	Strictly_anaerobic_line_01	45.94	Strictly_aerobic_line_01	41.06	Strictly_aerobic_supplemental_O2_line_01	27.22	Control_mixotroph_line_01	49.63
Ancestor_control_mixotroph	36.06	Strictly_anaerobic_line_01	63.88	Strictly_aerobic_line_01	23.68	Strictly_aerobic_supplemental_O2_line_01	23.07	Control_mixotroph_line_01	38.28
Ancestor_control_mixotroph	28.06	Strictly_anaerobic_line_01	66.88	Strictly_aerobic_line_01	29.16	Strictly_aerobic_supplemental_O2_line_01	41.48	Control_mixotroph_line_01	31.35
Ancestor_control_mixotroph	27.9	Strictly_anaerobic_line_01	29.05	Strictly_aerobic_line_01	20.33	Strictly_aerobic_supplemental_O2_line_01	64.48	Control_mixotroph_line_01	70.95
Ancestor_control_mixotroph	26.89	Strictly_anaerobic_line_01	49.44	Strictly_aerobic_line_01	33.88	Strictly_aerobic_supplemental_O2_line_01	45.88	Control_mixotroph_line_01	51.85
Ancestor_control_mixotroph	23.16	Strictly_anaerobic_line_01	55.15	Strictly_aerobic_line_01	30.87	Strictly_aerobic_supplemental_O2_line_01	35.02	Control_mixotroph_line_01	29.74
Ancestor_control_mixotroph	21.07	Strictly_anaerobic_line_01	52.33	Strictly_aerobic_line_01	32.71	Strictly_aerobic_supplemental_O2_line_01	47.67	Control_mixotroph_line_01	41.14
Ancestor_control_mixotroph	26.59	Strictly_anaerobic_line_01	70.72	Strictly_aerobic_line_01	36.87	Strictly_aerobic_supplemental_O2_line_01	61.77	Control_mixotroph_line_01	34.41
Ancestor_control_mixotroph	21.31	Strictly_anaerobic_line_01	61.58	Strictly_aerobic_line_01	32.81	Strictly_aerobic_supplemental_O2_line_01	57.28	Control_mixotroph_line_01	37.39
Ancestor_control_mixotroph	39.95	Strictly_anaerobic_line_01	53.25	Strictly_aerobic_line_01	24.86	Strictly_aerobic_supplemental_O2_line_01	48.8	Control_mixotroph_line_01	29.19
Ancestor_control_mixotroph	32.99	Strictly_anaerobic_line_01	62.91	Strictly_aerobic_line_01	35.88	Strictly_aerobic_supplemental_O2_line_01	38.21	Control_mixotroph_line_01	35.46
Ancestor_control_mixotroph	37.54	Strictly_anaerobic_line_01	35.18	Strictly_aerobic_line_01	44.1	Strictly_aerobic_supplemental_O2_line_01	33.05	Control_mixotroph_line_01	39.87
Ancestor_control_mixotroph	41.47	Strictly_anaerobic_line_01	61.09	Strictly_aerobic_line_01	25.45	Strictly_aerobic_supplemental_O2_line_01	42.72	Control_mixotroph_line_01	27.16
Ancestor_control_mixotroph	39.26	Strictly_anaerobic_line_01	26.93	Strictly_aerobic_line_01	51.67	Strictly_aerobic_supplemental_O2_line_01	50.81	Control_mixotroph_line_01	54.31
Ancestor_control_mixotroph	26.31	Strictly_anaerobic_line_01	22.57	Strictly_aerobic_line_01	28.98	Strictly_aerobic_supplemental_O2_line_01	20.35	Control_mixotroph_line_01	31.99
Ancestor_control_mixotroph	30.52	Strictly_anaerobic_line_01	24.92	Strictly_aerobic_line_01	21.65	Strictly_aerobic_supplemental_O2_line_01	38.13	Control_mixotroph_line_01	25.26
Ancestor_control_mixotroph	20.17	Strictly_anaerobic_line_01	52.46	Strictly_aerobic_line_01	26.35	Strictly_aerobic_supplemental_O2_line_01	42.54	Control_mixotroph_line_01	48.18
Ancestor_control_mixotroph	27.05	Strictly_anaerobic_line_01	49.27	Strictly_aerobic_line_01	26.46	Strictly_aerobic_supplemental_O2_line_01	34.58	Control_mixotroph_line_01	49.79
Ancestor_control_mixotroph	25.68	Strictly_anaerobic_line_01	43.74	Strictly_aerobic_line_01	39.93	Strictly_aerobic_supplemental_O2_line_01	36.66	Control_mixotroph_line_01	41.3
Ancestor_control_mixotroph	37.09	Strictly_anaerobic_line_01	56.02	Strictly_aerobic_line_01	33.56	Strictly_aerobic_supplemental_O2_line_01	41.71	Control_mixotroph_line_01	35
Ancestor_control_mixotroph	21.18	Strictly_anaerobic_line_01	61.36	Strictly_aerobic_line_01	42.62	Strictly_aerobic_supplemental_O2_line_01	50.45	Control_mixotroph_line_01	29.74
Ancestor_control_mixotroph	22.5	Strictly_anaerobic_line_01	60.16	Strictly_aerobic_line_01	31.37	Strictly_aerobic_supplemental_O2_line_01	26.7	Control_mixotroph_line_01	35.85
Ancestor_control_mixotroph	24.83	Strictly_anaerobic_line_01	68.34	Strictly_aerobic_line_01	34.55	Strictly_aerobic_supplemental_O2_line_01	34.68	Control_mixotroph_line_01	43.1
Ancestor_control_mixotroph	42.2	Strictly_anaerobic_line_01	54.48	Strictly_aerobic_line_01	31.24	Strictly_aerobic_supplemental_O2_line_01	57.71	Control_mixotroph_line_01	22.28
Ancestor_control_mixotroph	28.8	Strictly_anaerobic_line_01	53.43	Strictly_aerobic_line_01	21.24	Strictly_aerobic_supplemental_O2_line_01	23.48	Control_mixotroph_line_01	42.63
Ancestor_control_mixotroph	32.37	Strictly_anaerobic_line_01	70.43	Strictly_aerobic_line_01	45.8	Strictly_aerobic_supplemental_O2_line_01	43.63	Control_mixotroph_line_01	40.42
Ancestor_control_mixotroph	20.8	Strictly_anaerobic_line_01	43.09	Strictly_aerobic_line_01	39.63	Strictly_aerobic_supplemental_O2_line_01	41.64	Control_mixotroph_line_01	33.87
Ancestor_control_mixotroph	29.63	Strictly_anaerobic_line_01	79.69	Strictly_aerobic_line_01	21.47	Strictly_aerobic_supplemental_O2_line_01	49.62	Control_mixotroph_line_01	55.67
Ancestor_control_mixotroph	26.46	Strictly_anaerobic_line_01	45.77	Strictly_aerobic_line_01	34.4	Strictly_aerobic_supplemental_O2_line_01	45.88	Control_mixotroph_line_01	54.39
Ancestor_control_mixotroph	39.79	Strictly_anaerobic_line_01	46.44	Strictly_aerobic_line_01	35.37	Strictly_aerobic_supplemental_O2_line_01	50.33	Control_mixotroph_line_01	40.63
Ancestor_control_mixotroph	24.35	Strictly_anaerobic_line_01	59.84	Strictly_aerobic_line_01	22.53	Strictly_aerobic_supplemental_O2_line_01	39.73	Control_mixotroph_line_01	26.96
Ancestor_control_mixotroph	38.18	Strictly_anaerobic_line_01	41.33	Strictly_aerobic_line_01	34.01	Strictly_aerobic_supplemental_O2_line_01	37.2	Control_mixotroph_line_01	54.64
Ancestor_control_mixotroph	32.18	Strictly_anaerobic_line_01	37.83	Strictly_aerobic_line_01	31.17	Strictly_aerobic_supplemental_O2_line_01	62	Control_mixotroph_line_01	32.45
Ancestor_control_mixotroph	34.52	Strictly_anaerobic_line_01	56.64	Strictly_aerobic_line_01	35.18	Strictly_aerobic_supplemental_O2_line_01	44.51	Control_mixotroph_line_01	42.61
Ancestor_control_mixotroph	22.41	Strictly_anaerobic_line_01	48.14	Strictly_aerobic_line_01	28.76	Strictly_aerobic_supplemental_O2_line_01	51.16	Control_mixotroph_line_01	65.92
Ancestor_control_mixotroph	24.97	Strictly_anaerobic_line_01	45.6	Strictly_aerobic_line_01	23.16	Strictly_aerobic_supplemental_O2_line_01	39.32	Control_mixotroph_line_01	49.39
Ancestor_control_mixotroph	31.79	Strictly_anaerobic_line_01	32.03	Strictly_aerobic_line_01	41.04	Strictly_aerobic_supplemental_O2_line_01	43.72	Control_mixotroph_line_01	32.88
Ancestor_control_mixotroph	25.44	Strictly_anaerobic_line_01	60.23	Strictly_aerobic_line_01	24.53	Strictly_aerobic_supplemental_O2_line_01	55.55	Control_mixotroph_line_01	54.85
Ancestor_control_mixotroph	21.14	Strictly_anaerobic_line_01	59.38	Strictly_aerobic_line_01	38.71	Strictly_aerobic_supplemental_O2_line_01	55.57	Control_mixotroph_line_01	39.36
Ancestor_control_mixotroph	24.07	Strictly_anaerobic_line_01	53.5	Strictly_aerobic_line_01	20.16	Strictly_aerobic_supplemental_O2_line_01	39.49	Control_mixotroph_line_01	59.02
Ancestor_control_mixotroph	40.92	Strictly_anaerobic_line_01	50.58	Strictly_aerobic_line_01	20.1	Strictly_aerobic_supplemental_O2_line_01	34.39	Control_mixotroph_line_01	37.55
Ancestor_control_mixotroph	35.55	Strictly_anaerobic_line_01	51.88	Strictly_aerobic_line_01	29.49	Strictly_aerobic_supplemental_O2_line_01	46.63	Control_mixotroph_line_01	64.72
Ancestor_control_mixotroph	21.57	Strictly_anaerobic_line_01	64.9	Strictly_aerobic_line_01	27.53	Strictly_aerobic_supplemental_O2_line_01	52.17	Control_mixotroph_line_01	38.16
Ancestor_control_mixotroph	29.08	Strictly_anaerobic_line_01	29.35	Strictly_aerobic_line_01	33.79	Strictly_aerobic_supplemental_O2_line_01	54	Control_mixotroph_line_01	39.16
Ancestor_control_mixotroph	33.82	Strictly_anaerobic_line_01	57.93	Strictly_aerobic_line_01	26.16	Strictly_aerobic_supplemental_O2_line_01	52.78	Control_mixotroph_line_01	36.56
Ancestor_control_mixotroph	32.64	Strictly_anaerobic_line_01	57.86	Strictly_aerobic_line_01	42.31	Strictly_aerobic_supplemental_O2_line_01	41.25	Control_mixotroph_line_01	25.47
Ancestor_control_mixotroph	38.18	Strictly_anaerobic_line_01	56.63	Strictly_aerobic_line_01	21.32	Strictly_aerobic_supplemental_O2_line_01	44.17	Control_mixotroph_line_01	31.16
Ancestor_control_mixotroph	32.87	Strictly_anaerobic_line_01	55.2	Strictly_aerobic_line_01	36.93	Strictly_aerobic_supplemental_O2_line_01	40.03	Control_mixotroph_line_01	59.21
Ancestor_control_mixotroph	25.61	Strictly_anaerobic_line_01	57.42	Strictly_aerobic_line_01	34.13	Strictly_aerobic_supplemental_O2_line_01	27.88	Control_mixotroph_line_01	64.86
Ancestor_control_mixotroph	24.62	Strictly_anaerobic_line_01	47.03	Strictly_aerobic_line_01	34.52	Strictly_aerobic_supplemental_O2_line_01	53.92	Control_mixotroph_line_01	45
Ancestor_control_mixotroph	31.76	Strictly_anaerobic_line_01	58.48	Strictly_aerobic_line_01	38.43	Strictly_aerobic_supplemental_O2_line_01	52.42	Control_mixotroph_line_01	20.21
Ancestor_control_mixotroph	29.8	Strictly_anaerobic_line_01	56.07	Strictly_aerobic_line_01	21.71	Strictly_aerobic_supplemental_O2_line_01	42.96	Control_mixotroph_line_01	32.22
Ancestor_control_mixotroph	35.03	Strictly_anaerobic_line_01	62.48	Strictly_aerobic_line_01	30.09	Strictly_aerobic_supplemental_O2_line_01	57.36	Control_mixotroph_line_01	62.14
Ancestor_control_mixotroph	25.23	Strictly_anaerobic_line_01	49.35	Strictly_aerobic_line_01	20.67	Strictly_aerobic_supplemental_O2_line_01	48.11	Control_mixotroph_line_01	42.43
Ancestor_control_mixotroph	24	Strictly_anaerobic_line_01	57.48	Strictly_aerobic_line_01	27.51	Strictly_aerobic_supplemental_O2_line_01	38.63	Control_mixotroph_line_01	51.44
Ancestor_control_mixotroph	34.74	Strictly_anaerobic_line_01	60.12	Strictly_aerobic_line_01	36.09	Strictly_aerobic_supplemental_O2_line_01	50.98	Control_mixotroph_line_01	56.14
Ancestor_control_mixotroph	31.45	Strictly_anaerobic_line_01	51.8	Strictly_aerobic_line_01	27.12	Strictly_aerobic_supplemental_O2_line_01	55.49	Control_mixotroph_line_01	49.52
Ancestor_control_mixotroph	40.56	Strictly_anaerobic_line_01	51.13	Strictly_aerobic_line_01	27.03	Strictly_aerobic_supplemental_O2_line_01	25.05	Control_mixotroph_line_01	46.12
Ancestor_control_mixotroph	24.15	Strictly_anaerobic_line_01	54.47	Strictly_aerobic_line_01	29.17	Strictly_aerobic_supplemental_O2_line_01	52.82	Control_mixotroph_line_01	48.24
Ancestor_control_mixotroph	29.92	Strictly_anaerobic_line_01	50.07	Strictly_aerobic_line_01	38.39	Strictly_aerobic_supplemental_O2_line_01	60.32	Control_mixotroph_line_01	62.38
Ancestor_control_mixotroph	31.93	Strictly_anaerobic_line_01	45.22	Strictly_aerobic_line_01	32.01	Strictly_aerobic_supplemental_O2_line_01	43.98	Control_mixotroph_line_01	39.33
Ancestor_control_mixotroph	42.61	Strictly_anaerobic_line_01	74.33	Strictly_aerobic_line_01	36.45	Strictly_aerobic_supplemental_O2_line_01	41.99	Control_mixotroph_line_01	44.85
Ancestor_control_mixotroph	31.3	Strictly_anaerobic_line_01	59.17	Strictly_aerobic_line_01	32.86	Strictly_aerobic_supplemental_O2_line_01	46.41	Control_mixotroph_line_01	33.11
Ancestor_control_mixotroph	37.02	Strictly_anaerobic_line_01	62.17	Strictly_aerobic_line_01	36.1	Strictly_aerobic_supplemental_O2_line_01	41.29	Control_mixotroph_line_01	56.59
Ancestor_control_mixotroph	36.21	Strictly_anaerobic_line_01	61.72	Strictly_aerobic_line_01	35.53	Strictly_aerobic_supplemental_O2_line_01	40.64	Control_mixotroph_line_01	45.48
Ancestor_control_mixotroph	20.46	Strictly_anaerobic_line_01	44.92	Strictly_aerobic_line_01	23.74	Strictly_aerobic_supplemental_O2_line_01	31.94	Control_mixotroph_line_01	28.87
Ancestor_control_mixotroph	23.91	Strictly_anaerobic_line_01	69.18	Strictly_aerobic_line_01	27.99	Strictly_aerobic_supplemental_O2_line_01	49.65	Control_mixotroph_line_01	26.73
Ancestor_control_mixotroph	28.53	Strictly_anaerobic_line_01	39.52	Strictly_aerobic_line_01	38.02	Strictly_aerobic_supplemental_O2_line_01	49.63	Control_mixotroph_line_01	29.54
Ancestor_control_mixotroph	34.61	Strictly_anaerobic_line_01	22.06	Strictly_aerobic_line_01	26.04	Strictly_aerobic_supplemental_O2_line_01	64.19	Control_mixotroph_line_01	64.29
Ancestor_control_mixotroph	30.45	Strictly_anaerobic_line_01	32.47	Strictly_aerobic_line_01	23.86	Strictly_aerobic_supplemental_O2_line_01	62.84	Control_mixotroph_line_01	69.48
Ancestor_control_mixotroph	39.71	Strictly_anaerobic_line_01	59.97	Strictly_aerobic_line_01	37.55	Strictly_aerobic_supplemental_O2_line_01	42.38	Control_mixotroph_line_01	43.84
Ancestor_control_mixotroph	40.91	Strictly_anaerobic_line_01	57.03	Strictly_aerobic_line_01	32.05	Strictly_aerobic_supplemental_O2_line_01	42.47	Control_mixotroph_line_01	48.16
Ancestor_control_mixotroph	20.6	Strictly_anaerobic_line_01	71.95	Strictly_aerobic_line_01	21.93	Strictly_aerobic_supplemental_O2_line_01	52.89	Control_mixotroph_line_01	35.71
Ancestor_control_mixotroph	34.42	Strictly_anaerobic_line_01	58.07	Strictly_aerobic_line_01	30.87	Strictly_aerobic_supplemental_O2_line_01	42.4	Control_mixotroph_line_01	56.45
Ancestor_control_mixotroph	27.27	Strictly_anaerobic_line_01	53.44	Strictly_aerobic_line_01	28.99	Strictly_aerobic_supplemental_O2_line_01	40.07	Control_mixotroph_line_01	60.38
Ancestor_control_mixotroph	28.57	Strictly_anaerobic_line_01	62.04	Strictly_aerobic_line_01	38.63	Strictly_aerobic_supplemental_O2_line_01	38.4	Control_mixotroph_line_01	33.61
Ancestor_control_mixotroph	36.45	Strictly_anaerobic_line_01	54.7	Strictly_aerobic_line_01	38.86	Strictly_aerobic_supplemental_O2_line_01	40.55	Control_mixotroph_line_01	34.78
Ancestor_control_mixotroph	26.34	Strictly_anaerobic_line_01	59.52	Strictly_aerobic_line_01	32.31	Strictly_aerobic_supplemental_O2_line_01	46.24	Control_mixotroph_line_01	57.03
Ancestor_control_mixotroph	33.65	Strictly_anaerobic_line_01	59.45	Strictly_aerobic_line_01	43.77	Strictly_aerobic_supplemental_O2_line_01	55.32	Control_mixotroph_line_01	42.33
Ancestor_control_mixotroph	42.87	Strictly_anaerobic_line_01	56.63	Strictly_aerobic_line_01	28.99	Strictly_aerobic_supplemental_O2_line_01	52.32	Control_mixotroph_line_01	48.11
Ancestor_control_mixotroph	28.47	Strictly_anaerobic_line_01	30.08	Strictly_aerobic_line_01	40.67	Strictly_aerobic_supplemental_O2_line_01	56.97	Control_mixotroph_line_01	47.71
Ancestor_control_mixotroph	42.94	Strictly_anaerobic_line_01	33.93	Strictly_aerobic_line_01	41.19	Strictly_aerobic_supplemental_O2_line_01	36.32	Control_mixotroph_line_01	39.52
Ancestor_control_mixotroph	27.82	Strictly_anaerobic_line_01	56.19	Strictly_aerobic_line_01	31.02	Strictly_aerobic_supplemental_O2_line_01	58.82	Control_mixotroph_line_01	51.57
Ancestor_control_mixotroph	38.19	Strictly_anaerobic_line_01	26.39	Strictly_aerobic_line_01	34.47	Strictly_aerobic_supplemental_O2_line_01	26.99	Control_mixotroph_line_01	28.73
Ancestor_control_mixotroph	23.65	Strictly_anaerobic_line_01	68.49	Strictly_aerobic_line_01	37.49	Strictly_aerobic_supplemental_O2_line_01	38.74	Control_mixotroph_line_01	26.51
Ancestor_control_mixotroph	26.79	Strictly_anaerobic_line_01	45.96	Strictly_aerobic_line_01	23.61	Strictly_aerobic_supplemental_O2_line_01	52.05	Control_mixotroph_line_01	66.93
Ancestor_control_mixotroph	36.42	Strictly_anaerobic_line_01	55.68	Strictly_aerobic_line_01	26.62	Strictly_aerobic_supplemental_O2_line_01	39.18	Control_mixotroph_line_01	30.72
Ancestor_control_mixotroph	31.97	Strictly_anaerobic_line_01	28.09	Strictly_aerobic_line_01	21.4	Strictly_aerobic_supplemental_O2_line_01	37.95	Control_mixotroph_line_01	32.15
Ancestor_control_mixotroph	27.36	Strictly_anaerobic_line_01	56.46	Strictly_aerobic_line_01	36.01	Strictly_aerobic_supplemental_O2_line_01	47.2	Control_mixotroph_line_01	39.76
Ancestor_control_mixotroph	36.33	Strictly_anaerobic_line_01	40.6	Strictly_aerobic_line_01	32.01	Strictly_aerobic_supplemental_O2_line_01	56.61	Control_mixotroph_line_01	50.96
Ancestor_control_mixotroph	29.6	Strictly_anaerobic_line_01	71.53	Strictly_aerobic_line_01	21.67	Strictly_aerobic_supplemental_O2_line_01	41.61	Control_mixotroph_line_01	28.77
Ancestor_control_mixotroph	30.74	Strictly_anaerobic_line_01	28.15	Strictly_aerobic_line_01	22.19	Strictly_aerobic_supplemental_O2_line_01	50.58	Control_mixotroph_line_01	56.42
Ancestor_control_mixotroph	26.67	Strictly_anaerobic_line_01	52.21	Strictly_aerobic_line_01	46	Strictly_aerobic_supplemental_O2_line_01	46.04	Control_mixotroph_line_01	65.81
Ancestor_control_mixotroph	35.75	Strictly_anaerobic_line_01	31.11	Strictly_aerobic_line_01	28.13	Strictly_aerobic_supplemental_O2_line_01	37.61	Control_mixotroph_line_01	23.21
Ancestor_control_mixotroph	30.57	Strictly_anaerobic_line_01	53.16	Strictly_aerobic_line_01	31.54	Strictly_aerobic_supplemental_O2_line_01	44.3	Control_mixotroph_line_01	31.48
Ancestor_control_mixotroph	41.41	Strictly_anaerobic_line_01	55.21	Strictly_aerobic_line_01	24.15	Strictly_aerobic_supplemental_O2_line_01	46.13	Control_mixotroph_line_01	48.56
Ancestor_control_mixotroph	30.43	Strictly_anaerobic_line_01	48.86	Strictly_aerobic_line_01	27.1	Strictly_aerobic_supplemental_O2_line_01	56.9	Control_mixotroph_line_01	26.59
Ancestor_control_mixotroph	36.41	Strictly_anaerobic_line_01	33.64	Strictly_aerobic_line_01	38.82	Strictly_aerobic_supplemental_O2_line_01	44.71	Control_mixotroph_line_01	47.58
Ancestor_control_mixotroph	29.12	Strictly_anaerobic_line_01	37.83	Strictly_aerobic_line_01	24.14	Strictly_aerobic_supplemental_O2_line_01	47.09	Control_mixotroph_line_01	43.68
Ancestor_control_mixotroph	32.59	Strictly_anaerobic_line_01	47.83	Strictly_aerobic_line_01	35.55	Strictly_aerobic_supplemental_O2_line_01	60.74	Control_mixotroph_line_01	34.18
Ancestor_control_mixotroph	35.4	Strictly_anaerobic_line_01	52.26	Strictly_aerobic_line_01	22.1	Strictly_aerobic_supplemental_O2_line_01	44.05	Control_mixotroph_line_01	44.12
Ancestor_control_mixotroph	38.88	Strictly_anaerobic_line_01	43.49	Strictly_aerobic_line_01	38.81	Strictly_aerobic_supplemental_O2_line_01	52.9	Control_mixotroph_line_01	50.53
Ancestor_control_mixotroph	27.88	Strictly_anaerobic_line_01	52.3	Strictly_aerobic_line_01	21.88	Strictly_aerobic_supplemental_O2_line_01	44.92	Control_mixotroph_line_01	50.03
Ancestor_control_mixotroph	23.85	Strictly_anaerobic_line_01	54.02	Strictly_aerobic_line_01	40.12	Strictly_aerobic_supplemental_O2_line_01	34.27	Control_mixotroph_line_01	43.5
Ancestor_control_mixotroph	44.41	Strictly_anaerobic_line_01	63.75	Strictly_aerobic_line_01	40.43	Strictly_aerobic_supplemental_O2_line_01	50.87	Control_mixotroph_line_01	25.98
Ancestor_control_mixotroph	20.36	Strictly_anaerobic_line_01	60.71	Strictly_aerobic_line_01	21.42	Strictly_aerobic_supplemental_O2_line_01	49.91	Control_mixotroph_line_01	36.51
Ancestor_control_mixotroph	27.34	Strictly_anaerobic_line_01	27.56	Strictly_aerobic_line_01	37.44	Strictly_aerobic_supplemental_O2_line_01	59.14	Control_mixotroph_line_01	50.94
Ancestor_control_mixotroph	37.28	Strictly_anaerobic_line_01	44.25	Strictly_aerobic_line_01	22.82	Strictly_aerobic_supplemental_O2_line_01	53.84	Control_mixotroph_line_01	60.49
Ancestor_control_mixotroph	23.2	Strictly_anaerobic_line_01	61.22	Strictly_aerobic_line_01	28.58	Strictly_aerobic_supplemental_O2_line_01	35.3	Control_mixotroph_line_01	28.03
Ancestor_control_mixotroph	34.03	Strictly_anaerobic_line_01	55.88	Strictly_aerobic_line_01	28.78	Strictly_aerobic_supplemental_O2_line_01	49.63	Control_mixotroph_line_01	37.76
Ancestor_control_mixotroph	37.4	Strictly_anaerobic_line_01	29.88	Strictly_aerobic_line_01	25.43	Strictly_aerobic_supplemental_O2_line_01	38.13	Control_mixotroph_line_01	27.61
Ancestor_control_mixotroph	27.82	Strictly_anaerobic_line_01	51.88	Strictly_aerobic_line_01	40.11	Strictly_aerobic_supplemental_O2_line_01	46.34	Control_mixotroph_line_01	59.71
Ancestor_control_mixotroph	29.71	Strictly_anaerobic_line_01	57.49	Strictly_aerobic_line_01	33.04	Strictly_aerobic_supplemental_O2_line_01	42.75	Control_mixotroph_line_01	35.14
Ancestor_control_mixotroph	44.78	Strictly_anaerobic_line_01	65.02	Strictly_aerobic_line_01	21.42	Strictly_aerobic_supplemental_O2_line_01	36.71	Control_mixotroph_line_01	27.38
Ancestor_control_mixotroph	47.51	Strictly_anaerobic_line_01	28.02	Strictly_aerobic_line_01	43.2	Strictly_aerobic_supplemental_O2_line_01	42.52	Control_mixotroph_line_01	71.09
Ancestor_control_mixotroph	39.35	Strictly_anaerobic_line_01	45.41	Strictly_aerobic_line_01	49.37	Strictly_aerobic_supplemental_O2_line_01	41.21	Control_mixotroph_line_01	22.31
Ancestor_control_mixotroph	39.58	Strictly_anaerobic_line_01	29.6	Strictly_aerobic_line_01	27.29	Strictly_aerobic_supplemental_O2_line_01	61.22	Control_mixotroph_line_01	56.97
Ancestor_control_mixotroph	45.74	Strictly_anaerobic_line_01	28.23	Strictly_aerobic_line_01	39.13	Strictly_aerobic_supplemental_O2_line_01	40.1	Control_mixotroph_line_01	38.63
Ancestor_control_mixotroph	22.22	Strictly_anaerobic_line_01	40.88	Strictly_aerobic_line_01	20.81	Strictly_aerobic_supplemental_O2_line_01	41.36	Control_mixotroph_line_01	46.16
Ancestor_control_mixotroph	32.29	Strictly_anaerobic_line_01	59.91	Strictly_aerobic_line_01	41.44	Strictly_aerobic_supplemental_O2_line_01	55.41	Control_mixotroph_line_01	50.44
Ancestor_control_mixotroph	28.38	Strictly_anaerobic_line_01	60.66	Strictly_aerobic_line_01	39.21	Strictly_aerobic_supplemental_O2_line_01	43.16	Control_mixotroph_line_01	34.52
Ancestor_control_mixotroph	20.01	Strictly_anaerobic_line_01	48.29	Strictly_aerobic_line_01	40.19	Strictly_aerobic_supplemental_O2_line_01	35	Control_mixotroph_line_01	43.26
Ancestor_control_mixotroph	20.48	Strictly_anaerobic_line_01	46.86	Strictly_aerobic_line_01	25.52	Strictly_aerobic_supplemental_O2_line_01	49.84	Control_mixotroph_line_01	58.64
Ancestor_control_mixotroph	35.69	Strictly_anaerobic_line_01	47.41	Strictly_aerobic_line_01	33.46	Strictly_aerobic_supplemental_O2_line_01	29.21	Control_mixotroph_line_01	30.05
Ancestor_control_mixotroph	27.01	Strictly_anaerobic_line_01	45.09	Strictly_aerobic_line_01	43.75	Strictly_aerobic_supplemental_O2_line_01	43.44	Control_mixotroph_line_01	27.97
Ancestor_control_mixotroph	33.2	Strictly_anaerobic_line_01	37.76	Strictly_aerobic_line_01	33.59	Strictly_aerobic_supplemental_O2_line_01	56.39	Control_mixotroph_line_01	38.44
Ancestor_control_mixotroph	25.24	Strictly_anaerobic_line_01	20.69	Strictly_aerobic_line_01	21.73	Strictly_aerobic_supplemental_O2_line_01	41.37	Control_mixotroph_line_01	37.77
Ancestor_control_mixotroph	22.65	Strictly_anaerobic_line_01	38.36	Strictly_aerobic_line_01	34.18	Strictly_aerobic_supplemental_O2_line_01	38.77	Control_mixotroph_line_01	20.89
Ancestor_control_mixotroph	35.84	Strictly_anaerobic_line_01	53.66	Strictly_aerobic_line_01	29.35	Strictly_aerobic_supplemental_O2_line_01	49.81	Control_mixotroph_line_01	21.96
Ancestor_control_mixotroph	27.78	Strictly_anaerobic_line_01	28.56	Strictly_aerobic_line_01	33.44	Strictly_aerobic_supplemental_O2_line_01	54.86	Control_mixotroph_line_01	34.52
Ancestor_control_mixotroph	21.72	Strictly_anaerobic_line_01	23.61	Strictly_aerobic_line_01	31.73	Strictly_aerobic_supplemental_O2_line_01	36.12	Control_mixotroph_line_01	38.62
Ancestor_control_mixotroph	23.42	Strictly_anaerobic_line_01	35.08	Strictly_aerobic_line_01	32.5	Strictly_aerobic_supplemental_O2_line_01	34	Control_mixotroph_line_01	55.76
Ancestor_control_mixotroph	29.5	Strictly_anaerobic_line_01	56.3	Strictly_aerobic_line_01	23.46	Strictly_aerobic_supplemental_O2_line_01	46.82	Control_mixotroph_line_01	62.55
Ancestor_control_mixotroph	44.57	Strictly_anaerobic_line_01	65.75	Strictly_aerobic_line_01	37.88	Strictly_aerobic_supplemental_O2_line_01	44.69	Control_mixotroph_line_01	73.81
Ancestor_control_mixotroph	44.76	Strictly_anaerobic_line_01	56.53	Strictly_aerobic_line_01	32.63	Strictly_aerobic_supplemental_O2_line_01	43.91	Control_mixotroph_line_01	44.31
Ancestor_control_mixotroph	32.93	Strictly_anaerobic_line_01	39.58	Strictly_aerobic_line_01	43.14	Strictly_aerobic_supplemental_O2_line_01	56.64	Control_mixotroph_line_01	38.34
Ancestor_control_mixotroph	22.62	Strictly_anaerobic_line_01	22.69	Strictly_aerobic_line_01	30.89	Strictly_aerobic_supplemental_O2_line_01	55.55	Control_mixotroph_line_01	25.3
Ancestor_control_mixotroph	22.16	Strictly_anaerobic_line_01	68.8	Strictly_aerobic_line_01	38.4	Strictly_aerobic_supplemental_O2_line_01	45.85	Control_mixotroph_line_01	45.44
Ancestor_control_mixotroph	31.01	Strictly_anaerobic_line_01	57.86	Strictly_aerobic_line_01	29.74	Strictly_aerobic_supplemental_O2_line_01	30.35	Control_mixotroph_line_01	32.75
Ancestor_control_mixotroph	42.25	Strictly_anaerobic_line_01	44.26	Strictly_aerobic_line_01	29.77	Strictly_aerobic_supplemental_O2_line_01	57.98	Control_mixotroph_line_01	35.75
Ancestor_control_mixotroph	40.83	Strictly_anaerobic_line_01	37.95	Strictly_aerobic_line_01	33.02	Strictly_aerobic_supplemental_O2_line_01	48.6	Control_mixotroph_line_01	50.4
Ancestor_control_mixotroph	33.05	Strictly_anaerobic_line_01	45.66	Strictly_aerobic_line_01	46.16	Strictly_aerobic_supplemental_O2_line_01	48.55	Control_mixotroph_line_01	42.32
Ancestor_control_mixotroph	38.86	Strictly_anaerobic_line_01	48.19	Strictly_aerobic_line_01	35.15	Strictly_aerobic_supplemental_O2_line_01	45.47	Control_mixotroph_line_01	68.95
Ancestor_control_mixotroph	33.93	Strictly_anaerobic_line_01	71.32	Strictly_aerobic_line_01	26.64	Strictly_aerobic_supplemental_O2_line_01	21.36	Control_mixotroph_line_01	57.2
Ancestor_control_mixotroph	23.36	Strictly_anaerobic_line_01	52.15	Strictly_aerobic_line_01	36.09	Strictly_aerobic_supplemental_O2_line_01	44.57	Control_mixotroph_line_01	30.12
Ancestor_control_mixotroph	34.66	Strictly_anaerobic_line_01	57.45	Strictly_aerobic_line_01	43.53	Strictly_aerobic_supplemental_O2_line_01	56.43	Control_mixotroph_line_01	63.66
Ancestor_control_mixotroph	39.27	Strictly_anaerobic_line_01	66.37	Strictly_aerobic_line_01	29.82	Strictly_aerobic_supplemental_O2_line_01	53.4	Control_mixotroph_line_01	30.91
Ancestor_control_mixotroph	24.33	Strictly_anaerobic_line_01	57.81	Strictly_aerobic_line_01	36.33	Strictly_aerobic_supplemental_O2_line_01	56.98	Control_mixotroph_line_01	24.1
Ancestor_control_mixotroph	36.05	Strictly_anaerobic_line_01	67.86	Strictly_aerobic_line_01	34.18	Strictly_aerobic_supplemental_O2_line_01	24.84	Control_mixotroph_line_01	55.78
Ancestor_control_mixotroph	25.09	Strictly_anaerobic_line_01	59.41	Strictly_aerobic_line_01	38.62	Strictly_aerobic_supplemental_O2_line_01	37.66	Control_mixotroph_line_01	56.37
Ancestor_control_mixotroph	26.94	Strictly_anaerobic_line_01	71.08	Strictly_aerobic_line_01	23.95	Strictly_aerobic_supplemental_O2_line_01	39.63	Control_mixotroph_line_01	21.3
Ancestor_control_mixotroph	39.86	Strictly_anaerobic_line_01	53.43	Strictly_aerobic_line_01	30.03	Strictly_aerobic_supplemental_O2_line_01	50.11	Control_mixotroph_line_01	23.68
Ancestor_control_mixotroph	27.16	Strictly_anaerobic_line_01	29.33	Strictly_aerobic_line_01	39.05	Strictly_aerobic_supplemental_O2_line_01	42.86	Control_mixotroph_line_01	56.43
Ancestor_control_mixotroph	31.6	Strictly_anaerobic_line_01	51.36	Strictly_aerobic_line_01	31.82	Strictly_aerobic_supplemental_O2_line_01	39.77	Control_mixotroph_line_01	35.55
Ancestor_control_mixotroph	30.48	Strictly_anaerobic_line_01	64.17	Strictly_aerobic_line_01	32.11	Strictly_aerobic_supplemental_O2_line_01	25.5	Control_mixotroph_line_01	37.23
Ancestor_control_mixotroph	24.58	Strictly_anaerobic_line_01	34.38	Strictly_aerobic_line_01	42.2	Strictly_aerobic_supplemental_O2_line_01	26.06	Control_mixotroph_line_01	40.5
Ancestor_control_mixotroph	26.8	Strictly_anaerobic_line_01	60.03	Strictly_aerobic_line_01	27.06	Strictly_aerobic_supplemental_O2_line_01	36.76	Control_mixotroph_line_01	30.2
Ancestor_control_mixotroph	32.74	Strictly_anaerobic_line_01	66.54	Strictly_aerobic_line_01	39.42	Strictly_aerobic_supplemental_O2_line_01	35.4	Control_mixotroph_line_01	34.93
Ancestor_control_mixotroph	38.8	Strictly_anaerobic_line_01	65.49	Strictly_aerobic_line_01	41.74	Strictly_aerobic_supplemental_O2_line_01	44.88	Control_mixotroph_line_01	40.09
Ancestor_control_mixotroph	32.87	Strictly_anaerobic_line_01	64.31	Strictly_aerobic_line_01	32.2	Strictly_aerobic_supplemental_O2_line_01	37.71	Control_mixotroph_line_01	45.41
Ancestor_control_mixotroph	20.59	Strictly_anaerobic_line_01	43.2	Strictly_aerobic_line_01	36.82	Strictly_aerobic_supplemental_O2_line_01	30.32	Control_mixotroph_line_01	43.45
Ancestor_control_mixotroph	22.57	Strictly_anaerobic_line_01	28.71	Strictly_aerobic_line_01	34.7	Strictly_aerobic_supplemental_O2_line_01	44.26	Control_mixotroph_line_01	46.8
Ancestor_control_mixotroph	24.99	Strictly_anaerobic_line_01	50.68	Strictly_aerobic_line_01	20.07	Strictly_aerobic_supplemental_O2_line_01	22.36	Control_mixotroph_line_01	53.66
Ancestor_control_mixotroph	41.87	Strictly_anaerobic_line_01	71.23	Strictly_aerobic_line_01	37.69	Strictly_aerobic_supplemental_O2_line_01	48.34	Control_mixotroph_line_01	26.44
Ancestor_control_mixotroph	24.73	Strictly_anaerobic_line_01	31.37	Strictly_aerobic_line_01	33.74	Strictly_aerobic_supplemental_O2_line_01	50.28	Control_mixotroph_line_01	46.32
Ancestor_control_mixotroph	24.99	Strictly_anaerobic_line_01	61.46	Strictly_aerobic_line_01	29.01	Strictly_aerobic_supplemental_O2_line_01	55.21	Control_mixotroph_line_01	38.37
Ancestor_control_mixotroph	41.7	Strictly_anaerobic_line_01	27.73	Strictly_aerobic_line_01	41.96	Strictly_aerobic_supplemental_O2_line_01	41.79	Control_mixotroph_line_01	58.38
Ancestor_control_mixotroph	23.3	Strictly_anaerobic_line_01	40.21	Strictly_aerobic_line_01	34.62	Strictly_aerobic_supplemental_O2_line_01	32.35	Control_mixotroph_line_01	41.03
Ancestor_control_mixotroph	22.99	Strictly_anaerobic_line_01	54.05	Strictly_aerobic_line_01	36.33	Strictly_aerobic_supplemental_O2_line_01	40.63	Control_mixotroph_line_01	35.08
Ancestor_control_mixotroph	36.21	Strictly_anaerobic_line_01	30.87	Strictly_aerobic_line_01	31.98	Strictly_aerobic_supplemental_O2_line_01	45.21	Control_mixotroph_line_01	49.14
Ancestor_control_mixotroph	30.44	Strictly_anaerobic_line_01	53.88	Strictly_aerobic_line_01	28.31	Strictly_aerobic_supplemental_O2_line_01	44.29	Control_mixotroph_line_01	24.79
Ancestor_control_mixotroph	25.86	Strictly_anaerobic_line_01	42.38	Strictly_aerobic_line_01	34.31	Strictly_aerobic_supplemental_O2_line_01	68.86	Control_mixotroph_line_01	49.82
Ancestor_control_mixotroph	20.82	Strictly_anaerobic_line_01	30.51	Strictly_aerobic_line_01	39.53	Strictly_aerobic_supplemental_O2_line_01	52.58	Control_mixotroph_line_01	33.52
Ancestor_control_mixotroph	22.5	Strictly_anaerobic_line_01	64.99	Strictly_aerobic_line_01	40.08	Strictly_aerobic_supplemental_O2_line_01	56.82	Control_mixotroph_line_01	48.99
Ancestor_control_mixotroph	30.68	Strictly_anaerobic_line_01	52.54	Strictly_aerobic_line_01	37.25	Strictly_aerobic_supplemental_O2_line_01	30.86	Control_mixotroph_line_01	38.73
Ancestor_control_mixotroph	44.71	Strictly_anaerobic_line_01	20.56	Strictly_aerobic_line_01	34.55	Strictly_aerobic_supplemental_O2_line_01	47.55	Control_mixotroph_line_01	46.97
Ancestor_control_mixotroph	26.6	Strictly_anaerobic_line_01	39.7	Strictly_aerobic_line_01	26.94	Strictly_aerobic_supplemental_O2_line_01	40.91	Control_mixotroph_line_01	61.21
Ancestor_control_mixotroph	22.67	Strictly_anaerobic_line_01	47.56	Strictly_aerobic_line_01	37.71	Strictly_aerobic_supplemental_O2_line_01	30.06	Control_mixotroph_line_01	39.95
Ancestor_control_mixotroph	20.59	Strictly_anaerobic_line_01	32.27	Strictly_aerobic_line_01	32.61	Strictly_aerobic_supplemental_O2_line_01	38.03	Control_mixotroph_line_01	65.84
Ancestor_control_mixotroph	22.2	Strictly_anaerobic_line_01	65.25	Strictly_aerobic_line_01	28.12	Strictly_aerobic_supplemental_O2_line_01	44.45	Control_mixotroph_line_01	33.02
Ancestor_control_mixotroph	28.3	Strictly_anaerobic_line_01	50.49	Strictly_aerobic_line_01	38.87	Strictly_aerobic_supplemental_O2_line_01	59.25	Control_mixotroph_line_01	43.12
Ancestor_control_mixotroph	35.45	Strictly_anaerobic_line_01	58.89	Strictly_aerobic_line_01	39.26	Strictly_aerobic_supplemental_O2_line_01	46.1	Control_mixotroph_line_01	43.71
Ancestor_control_mixotroph	37.23	Strictly_anaerobic_line_01	47.75	Strictly_aerobic_line_01	20.67	Strictly_aerobic_supplemental_O2_line_01	33.58	Control_mixotroph_line_01	52.8
Ancestor_control_mixotroph	25.55	Strictly_anaerobic_line_01	62.81	Strictly_aerobic_line_01	32.03	Strictly_aerobic_supplemental_O2_line_01	39.84	Control_mixotroph_line_01	55.95
Ancestor_control_mixotroph	30.2	Strictly_anaerobic_line_01	54.55	Strictly_aerobic_line_01	46.21	Strictly_aerobic_supplemental_O2_line_01	58.65	Control_mixotroph_line_01	60.08
Ancestor_control_mixotroph	40.84	Strictly_anaerobic_line_01	54.39	Strictly_aerobic_line_01	46.21	Strictly_aerobic_supplemental_O2_line_01	47.47	Control_mixotroph_line_01	23.58
Ancestor_control_mixotroph	35.23	Strictly_anaerobic_line_01	54.84	Strictly_aerobic_line_01	42.99	Strictly_aerobic_supplemental_O2_line_01	42.8	Control_mixotroph_line_01	49.6
Ancestor_control_mixotroph	24.19	Strictly_anaerobic_line_01	47.34	Strictly_aerobic_line_01	20.66	Strictly_aerobic_supplemental_O2_line_01	40.84	Control_mixotroph_line_01	26.29
Ancestor_control_mixotroph	24.18	Strictly_anaerobic_line_01	36.74	Strictly_aerobic_line_01	20.72	Strictly_aerobic_supplemental_O2_line_01	47.41	Control_mixotroph_line_01	38.44
Ancestor_control_mixotroph	20.73	Strictly_anaerobic_line_01	65.95	Strictly_aerobic_line_01	46.21	Strictly_aerobic_supplemental_O2_line_01	53.45	Control_mixotroph_line_01	51.47
Ancestor_control_mixotroph	37.06	Strictly_anaerobic_line_01	51.34	Strictly_aerobic_line_01	23.9	Strictly_aerobic_supplemental_O2_line_01	42.7	Control_mixotroph_line_01	20.42
Ancestor_control_mixotroph	34.55	Strictly_anaerobic_line_01	49.98	Strictly_aerobic_line_01	30.83	Strictly_aerobic_supplemental_O2_line_01	44.49	Control_mixotroph_line_01	26.98
Ancestor_control_mixotroph	25.26	Strictly_anaerobic_line_01	27.62	Strictly_aerobic_line_01	38.51	Strictly_aerobic_supplemental_O2_line_01	40.62	Control_mixotroph_line_01	37.69
Ancestor_control_mixotroph	27.32	Strictly_anaerobic_line_01	64.62	Strictly_aerobic_line_01	57.06	Strictly_aerobic_supplemental_O2_line_01	60.75	Control_mixotroph_line_01	70.44
Ancestor_control_mixotroph	35.94	Strictly_anaerobic_line_01	61.72	Strictly_aerobic_line_01	34.11	Strictly_aerobic_supplemental_O2_line_01	57.1	Control_mixotroph_line_01	55.83
Ancestor_control_mixotroph	34.04	Strictly_anaerobic_line_01	53.16	Strictly_aerobic_line_01	20.31	Strictly_aerobic_supplemental_O2_line_01	42.5	Control_mixotroph_line_01	62.74
Ancestor_control_mixotroph	29.58	Strictly_anaerobic_line_01	61.85	Strictly_aerobic_line_01	42.35	Strictly_aerobic_supplemental_O2_line_01	38.1	Control_mixotroph_line_01	30.59
Ancestor_control_mixotroph	22.27	Strictly_anaerobic_line_01	57.35	Strictly_aerobic_line_01	29.94	Strictly_aerobic_supplemental_O2_line_01	54.71	Control_mixotroph_line_01	46.27
Ancestor_control_mixotroph	26.13	Strictly_anaerobic_line_01	49.34	Strictly_aerobic_line_01	32.18	Strictly_aerobic_supplemental_O2_line_01	36.43	Control_mixotroph_line_01	35.3
Ancestor_control_mixotroph	25.29	Strictly_anaerobic_line_01	62.7	Strictly_aerobic_line_01	22.37	Strictly_aerobic_supplemental_O2_line_01	51.34	Control_mixotroph_line_01	45.6
Ancestor_control_mixotroph	24.38	Strictly_anaerobic_line_01	62.66	Strictly_aerobic_line_01	22.21	Strictly_aerobic_supplemental_O2_line_01	36.31	Control_mixotroph_line_01	49.15
Ancestor_control_mixotroph	36.06	Strictly_anaerobic_line_01	57.09	Strictly_aerobic_line_01	39.35	Strictly_aerobic_supplemental_O2_line_01	46.5	Control_mixotroph_line_01	29.75
Ancestor_control_mixotroph	24.52	Strictly_anaerobic_line_01	44.84	Strictly_aerobic_line_01	25.08	Strictly_aerobic_supplemental_O2_line_01	43.96	Control_mixotroph_line_01	36.47
Ancestor_control_mixotroph	30.56	Strictly_anaerobic_line_01	35.82	Strictly_aerobic_line_01	34.75	Strictly_aerobic_supplemental_O2_line_01	49.98	Control_mixotroph_line_01	31.14
Ancestor_control_mixotroph	23.62	Strictly_anaerobic_line_01	55.02	Strictly_aerobic_line_01	30.72	Strictly_aerobic_supplemental_O2_line_01	38.2	Control_mixotroph_line_01	65.53
Ancestor_control_mixotroph	38.08	Strictly_anaerobic_line_01	21.12	Strictly_aerobic_line_01	34.72	Strictly_aerobic_supplemental_O2_line_01	50.49	Control_mixotroph_line_01	31.34
Ancestor_control_mixotroph	36.98	Strictly_anaerobic_line_01	55.55	Strictly_aerobic_line_01	36.15	Strictly_aerobic_supplemental_O2_line_01	42.21	Control_mixotroph_line_01	44.33
Ancestor_control_mixotroph	20.8	Strictly_anaerobic_line_01	47.51	Strictly_aerobic_line_01	23.12	Strictly_aerobic_supplemental_O2_line_01	54.03	Control_mixotroph_line_01	41.81
Ancestor_control_mixotroph	31.22	Strictly_anaerobic_line_01	63.85	Strictly_aerobic_line_01	25.32	Strictly_aerobic_supplemental_O2_line_01	33.82	Control_mixotroph_line_01	25.85
Ancestor_control_mixotroph	29.12	Strictly_anaerobic_line_01	55.35	Strictly_aerobic_line_01	20.92	Strictly_aerobic_supplemental_O2_line_01	51.59	Control_mixotroph_line_01	44.43
Ancestor_control_mixotroph	20.78	Strictly_anaerobic_line_01	46.51	Strictly_aerobic_line_01	41.04	Strictly_aerobic_supplemental_O2_line_01	57.01	Control_mixotroph_line_01	39.15
Ancestor_control_mixotroph	32.79	Strictly_anaerobic_line_01	53.05	Strictly_aerobic_line_01	31.55	Strictly_aerobic_supplemental_O2_line_01	41.71	Control_mixotroph_line_01	33.58
Ancestor_control_mixotroph	33.42	Strictly_anaerobic_line_01	38.34	Strictly_aerobic_line_01	33.64	Strictly_aerobic_supplemental_O2_line_01	50.65	Control_mixotroph_line_01	40.16
Ancestor_control_mixotroph	33.35	Strictly_anaerobic_line_01	73.95	Strictly_aerobic_line_01	41.98	Strictly_aerobic_supplemental_O2_line_01	42.22	Control_mixotroph_line_01	47.25
Ancestor_control_mixotroph	43.36	Strictly_anaerobic_line_01	72.3	Strictly_aerobic_line_01	27.06	Strictly_aerobic_supplemental_O2_line_01	51.1	Control_mixotroph_line_01	64.49
Ancestor_control_mixotroph	41.82	Strictly_anaerobic_line_01	20.6	Strictly_aerobic_line_01	23.64	Strictly_aerobic_supplemental_O2_line_01	38.73	Control_mixotroph_line_01	44.98
Ancestor_control_mixotroph	25.07	Strictly_anaerobic_line_01	44.19	Strictly_aerobic_line_01	33.61	Strictly_aerobic_supplemental_O2_line_01	45.64	Control_mixotroph_line_01	51.59
Ancestor_control_mixotroph	30.1	Strictly_anaerobic_line_01	69.69	Strictly_aerobic_line_01	39.49	Strictly_aerobic_supplemental_O2_line_01	42.11	Control_mixotroph_line_01	39.4
Ancestor_control_mixotroph	24.67	Strictly_anaerobic_line_01	40.89	Strictly_aerobic_line_01	40.87	Strictly_aerobic_supplemental_O2_line_01	51.04	Control_mixotroph_line_01	34.16
Ancestor_control_mixotroph	37.5	Strictly_anaerobic_line_01	50.71	Strictly_aerobic_line_01	48.02	Strictly_aerobic_supplemental_O2_line_01	31.75	Control_mixotroph_line_01	24.93
Ancestor_control_mixotroph	32.13	Strictly_anaerobic_line_01	59.72	Strictly_aerobic_line_01	40.38	Strictly_aerobic_supplemental_O2_line_01	54.7	Control_mixotroph_line_01	37.96
Ancestor_control_mixotroph	23.86	Strictly_anaerobic_line_01	32.59	Strictly_aerobic_line_01	38.49	Strictly_aerobic_supplemental_O2_line_01	60.1	Control_mixotroph_line_01	27.18
Ancestor_control_mixotroph	25.96	Strictly_anaerobic_line_01	41.24	Strictly_aerobic_line_01	29.67	Strictly_aerobic_supplemental_O2_line_01	43.49	Control_mixotroph_line_01	46.56
Ancestor_control_mixotroph	38.6	Strictly_anaerobic_line_01	45.32	Strictly_aerobic_line_01	39.98	Strictly_aerobic_supplemental_O2_line_01	45.82	Control_mixotroph_line_01	31.24
Ancestor_control_mixotroph	34.75	Strictly_anaerobic_line_01	66.27	Strictly_aerobic_line_01	41.91	Strictly_aerobic_supplemental_O2_line_01	50	Control_mixotroph_line_01	46.81
Ancestor_control_mixotroph	27.82	Strictly_anaerobic_line_01	45.33	Strictly_aerobic_line_01	26.47	Strictly_aerobic_supplemental_O2_line_01	53.05	Control_mixotroph_line_01	37.61
Ancestor_control_mixotroph	21.41	Strictly_anaerobic_line_01	58.74	Strictly_aerobic_line_01	38.85	Strictly_aerobic_supplemental_O2_line_01	50.82	Control_mixotroph_line_01	47.88
Ancestor_control_mixotroph	20.22	Strictly_anaerobic_line_01	32.42	Strictly_aerobic_line_01	33.4	Strictly_aerobic_supplemental_O2_line_01	46.34	Control_mixotroph_line_01	58.34
Ancestor_control_mixotroph	38.15	Strictly_anaerobic_line_01	49.96	Strictly_aerobic_line_01	21.69	Strictly_aerobic_supplemental_O2_line_01	46.31	Control_mixotroph_line_01	41.65
Ancestor_control_mixotroph	34.12	Strictly_anaerobic_line_01	32.52	Strictly_aerobic_line_01	38.06	Strictly_aerobic_supplemental_O2_line_01	43.7	Control_mixotroph_line_01	29.87
Ancestor_control_mixotroph	32.62	Strictly_anaerobic_line_01	59.32	Strictly_aerobic_line_01	32.51	Strictly_aerobic_supplemental_O2_line_01	39.34	Control_mixotroph_line_01	46.13
Ancestor_control_mixotroph	35.66	Strictly_anaerobic_line_01	32.16	Strictly_aerobic_line_01	23.08	Strictly_aerobic_supplemental_O2_line_01	56.25	Control_mixotroph_line_01	57.92
Ancestor_control_mixotroph	36.56	Strictly_anaerobic_line_01	49.49	Strictly_aerobic_line_01	22.33	Strictly_aerobic_supplemental_O2_line_01	53.12	Control_mixotroph_line_01	34.48
Ancestor_control_mixotroph	31.43	Strictly_anaerobic_line_01	43.71	Strictly_aerobic_line_01	23.21	Strictly_aerobic_supplemental_O2_line_01	60.59	Control_mixotroph_line_01	30.5
Ancestor_control_mixotroph	41.71	Strictly_anaerobic_line_01	65.91	Strictly_aerobic_line_01	30.3	Strictly_aerobic_supplemental_O2_line_01	44.87	Control_mixotroph_line_01	33.69
Ancestor_control_mixotroph	20.55	Strictly_anaerobic_line_01	49.44	Strictly_aerobic_line_01	20.67	Strictly_aerobic_supplemental_O2_line_01	29.93	Control_mixotroph_line_01	64.12
Ancestor_control_mixotroph	28.7	Strictly_anaerobic_line_01	64.5	Strictly_aerobic_line_01	20.29	Strictly_aerobic_supplemental_O2_line_01	47.62	Control_mixotroph_line_01	40.66
Ancestor_control_mixotroph	29.8	Strictly_anaerobic_line_01	48.13	Strictly_aerobic_line_01	30.27	Strictly_aerobic_supplemental_O2_line_01	45.94	Control_mixotroph_line_01	33.69
Ancestor_control_mixotroph	31.04	Strictly_anaerobic_line_01	54.46	Strictly_aerobic_line_01	31.45	Strictly_aerobic_supplemental_O2_line_01	25.38	Control_mixotroph_line_01	46.45
Ancestor_control_mixotroph	22.79	Strictly_anaerobic_line_01	32.73	Strictly_aerobic_line_01	50.06	Strictly_aerobic_supplemental_O2_line_01	55.21	Control_mixotroph_line_01	38.18
Ancestor_control_mixotroph	24.3	Strictly_anaerobic_line_01	65.77	Strictly_aerobic_line_01	29.87	Strictly_aerobic_supplemental_O2_line_01	41.05	Control_mixotroph_line_01	34.92
Ancestor_control_mixotroph	34.06	Strictly_anaerobic_line_01	26.97	Strictly_aerobic_line_01	39.09	Strictly_aerobic_supplemental_O2_line_01	45.56	Control_mixotroph_line_01	53.52
Ancestor_control_mixotroph	21.23	Strictly_anaerobic_line_01	64.32	Strictly_aerobic_line_01	30.97	Strictly_aerobic_supplemental_O2_line_01	33.72	Control_mixotroph_line_01	25.83
Ancestor_control_mixotroph	24	Strictly_anaerobic_line_01	53.49	Strictly_aerobic_line_01	38.63	Strictly_aerobic_supplemental_O2_line_01	57.09	Control_mixotroph_line_01	39.35
Ancestor_control_mixotroph	21.99	Strictly_anaerobic_line_01	56.98	Strictly_aerobic_line_01	37.6	Strictly_aerobic_supplemental_O2_line_01	51.02	Control_mixotroph_line_01	44.22
Ancestor_control_mixotroph	20.29	Strictly_anaerobic_line_01	63.19	Strictly_aerobic_line_01	44.2	Strictly_aerobic_supplemental_O2_line_01	20.86	Control_mixotroph_line_01	32.36
Ancestor_control_mixotroph	34.6	Strictly_anaerobic_line_01	53.54	Strictly_aerobic_line_01	31.32	Strictly_aerobic_supplemental_O2_line_01	81.56	Control_mixotroph_line_01	25.81
Ancestor_control_mixotroph	30.22	Strictly_anaerobic_line_01	60.13	Strictly_aerobic_line_01	39.87	Strictly_aerobic_supplemental_O2_line_01	20.17	Control_mixotroph_line_01	50.97
Ancestor_control_mixotroph	33.52	Strictly_anaerobic_line_01	52.62	Strictly_aerobic_line_01	37.01	Strictly_aerobic_supplemental_O2_line_01	49.96	Control_mixotroph_line_01	26.51
Ancestor_control_mixotroph	24.8	Strictly_anaerobic_line_01	60.33	Strictly_aerobic_line_01	36.08	Strictly_aerobic_supplemental_O2_line_01	32.65	Control_mixotroph_line_01	43.85
Ancestor_control_mixotroph	31.2	Strictly_anaerobic_line_01	42.83	Strictly_aerobic_line_01	29.92	Strictly_aerobic_supplemental_O2_line_01	54.14	Control_mixotroph_line_01	55.16
Ancestor_control_mixotroph	22.82	Strictly_anaerobic_line_01	28.95	Strictly_aerobic_line_01	36.75	Strictly_aerobic_supplemental_O2_line_01	51.92	Control_mixotroph_line_01	49.93
Ancestor_control_mixotroph	43.07	Strictly_anaerobic_line_01	39.94	Strictly_aerobic_line_01	54.5	Strictly_aerobic_supplemental_O2_line_01	47.92	Control_mixotroph_line_01	27.07
Ancestor_control_mixotroph	40.32	Strictly_anaerobic_line_01	57.02	Strictly_aerobic_line_01	40.71	Strictly_aerobic_supplemental_O2_line_01	39.91	Control_mixotroph_line_01	40.15
Ancestor_control_mixotroph	33.82	Strictly_anaerobic_line_01	51.7	Strictly_aerobic_line_01	32.61	Strictly_aerobic_supplemental_O2_line_01	45.17	Control_mixotroph_line_01	58.73
Ancestor_control_mixotroph	25.37	Strictly_anaerobic_line_01	69.79	Strictly_aerobic_line_01	36.87	Strictly_aerobic_supplemental_O2_line_01	25.92	Control_mixotroph_line_01	25.88
Ancestor_control_mixotroph	32.28	Strictly_anaerobic_line_01	59.53	Strictly_aerobic_line_01	33	Strictly_aerobic_supplemental_O2_line_01	32.2	Control_mixotroph_line_01	66.07
Ancestor_control_mixotroph	34.59	Strictly_anaerobic_line_01	51.14	Strictly_aerobic_line_01	33.15	Strictly_aerobic_supplemental_O2_line_01	56.98	Control_mixotroph_line_01	54.64
Ancestor_control_mixotroph	24.44	Strictly_anaerobic_line_01	53.21	Strictly_aerobic_line_01	20.5	Strictly_aerobic_supplemental_O2_line_01	31.86	Control_mixotroph_line_01	31.32
Ancestor_control_mixotroph	31.39	Strictly_anaerobic_line_01	51.61	Strictly_aerobic_line_01	30.56	Strictly_aerobic_supplemental_O2_line_01	32.97	Control_mixotroph_line_01	27.68
Ancestor_control_mixotroph	27.19	Strictly_anaerobic_line_01	51.56	Strictly_aerobic_line_01	37.47	Strictly_aerobic_supplemental_O2_line_01	51.02	Control_mixotroph_line_01	43.48
Ancestor_control_mixotroph	43.92	Strictly_anaerobic_line_01	40.98	Strictly_aerobic_line_01	37.92	Strictly_aerobic_supplemental_O2_line_01	46.4	Control_mixotroph_line_01	47.81
Ancestor_control_mixotroph	20.22	Strictly_anaerobic_line_01	30.85	Strictly_aerobic_line_01	41.99	Strictly_aerobic_supplemental_O2_line_01	62.99	Control_mixotroph_line_01	49.04
Ancestor_control_mixotroph	31.45	Strictly_anaerobic_line_01	65.14	Strictly_aerobic_line_01	42.28	Strictly_aerobic_supplemental_O2_line_01	45.77	Control_mixotroph_line_01	60.49
Ancestor_control_mixotroph	40.94	Strictly_anaerobic_line_01	46.18	Strictly_aerobic_line_01	30.33	Strictly_aerobic_supplemental_O2_line_01	44.1	Control_mixotroph_line_01	47.35
Ancestor_control_mixotroph	25.95	Strictly_anaerobic_line_01	31.07	Strictly_aerobic_line_01	43.26	Strictly_aerobic_supplemental_O2_line_01	20.76	Control_mixotroph_line_01	49.39
Ancestor_control_mixotroph	31.09	Strictly_anaerobic_line_01	62.57	Strictly_aerobic_line_01	31.97	Strictly_aerobic_supplemental_O2_line_01	45.97	Control_mixotroph_line_01	32.29
Ancestor_control_mixotroph	44.48	Strictly_anaerobic_line_01	60.28	Strictly_aerobic_line_01	29.33	Strictly_aerobic_supplemental_O2_line_01	37.29	Control_mixotroph_line_01	36.91
Ancestor_control_mixotroph	28.24	Strictly_anaerobic_line_01	38.71	Strictly_aerobic_line_01	31.58	Strictly_aerobic_supplemental_O2_line_01	47.6	Control_mixotroph_line_01	62
Ancestor_control_mixotroph	32.53	Strictly_anaerobic_line_01	59.17	Strictly_aerobic_line_01	42.24	Strictly_aerobic_supplemental_O2_line_01	42.11	Control_mixotroph_line_01	29.07
Ancestor_control_mixotroph	37.33	Strictly_anaerobic_line_01	56.53	Strictly_aerobic_line_01	38.85	Strictly_aerobic_supplemental_O2_line_01	32.64	Control_mixotroph_line_01	22.36
Ancestor_control_mixotroph	34.7	Strictly_anaerobic_line_01	50.19	Strictly_aerobic_line_01	37.94	Strictly_aerobic_supplemental_O2_line_01	41.48	Control_mixotroph_line_01	36.78
Ancestor_control_mixotroph	27.1	Strictly_anaerobic_line_01	53.65	Strictly_aerobic_line_01	32.97	Strictly_aerobic_supplemental_O2_line_01	26.96	Control_mixotroph_line_01	20.25
Ancestor_control_mixotroph	32	Strictly_anaerobic_line_01	48.46	Strictly_aerobic_line_01	29.98	Strictly_aerobic_supplemental_O2_line_01	57.47	Control_mixotroph_line_01	22.39
Ancestor_control_mixotroph	21.33	Strictly_anaerobic_line_01	55.89	Strictly_aerobic_line_01	22.82	Strictly_aerobic_supplemental_O2_line_01	52.82	Control_mixotroph_line_01	26.65
Ancestor_control_mixotroph	35.7	Strictly_anaerobic_line_01	59.67	Strictly_aerobic_line_01	24.51	Strictly_aerobic_supplemental_O2_line_01	24.12	Control_mixotroph_line_01	24.62
Ancestor_control_mixotroph	34.22	Strictly_anaerobic_line_01	42.01	Strictly_aerobic_line_01	40.34	Strictly_aerobic_supplemental_O2_line_01	38.71	Control_mixotroph_line_01	36.8
Ancestor_control_mixotroph	29.37	Strictly_anaerobic_line_01	47.2	Strictly_aerobic_line_01	40.71	Strictly_aerobic_supplemental_O2_line_01	55.13	Control_mixotroph_line_01	49.69
Ancestor_control_mixotroph	39.58	Strictly_anaerobic_line_01	54.67	Strictly_aerobic_line_01	31.64	Strictly_aerobic_supplemental_O2_line_01	50.52	Control_mixotroph_line_01	38.22
Ancestor_control_mixotroph	40.95	Strictly_anaerobic_line_01	28.01	Strictly_aerobic_line_01	40.71	Strictly_aerobic_supplemental_O2_line_01	53.1	Control_mixotroph_line_01	38.36
Ancestor_control_mixotroph	34.81	Strictly_anaerobic_line_01	35.36	Strictly_aerobic_line_01	20.05	Strictly_aerobic_supplemental_O2_line_01	39.58	Control_mixotroph_line_01	31.27
Ancestor_control_mixotroph	38.97	Strictly_anaerobic_line_01	57.64	Strictly_aerobic_line_01	29.42	Strictly_aerobic_supplemental_O2_line_01	57.66	Control_mixotroph_line_01	43.07
Ancestor_control_mixotroph	23.41	Strictly_anaerobic_line_01	59.27	Strictly_aerobic_line_01	40.47	Strictly_aerobic_supplemental_O2_line_01	57.43	Control_mixotroph_line_01	38.64
Ancestor_control_mixotroph	34.69	Strictly_anaerobic_line_01	65.14	Strictly_aerobic_line_01	42.34	Strictly_aerobic_supplemental_O2_line_01	37.49	Control_mixotroph_line_01	40.29
Ancestor_control_mixotroph	36.15	Strictly_anaerobic_line_01	48.33	Strictly_aerobic_line_01	34.97	Strictly_aerobic_supplemental_O2_line_01	52.4	Control_mixotroph_line_01	38.82
Ancestor_control_mixotroph	29.98	Strictly_anaerobic_line_01	44.89	Strictly_aerobic_line_01	20.51	Strictly_aerobic_supplemental_O2_line_01	62.49	Control_mixotroph_line_01	39.99
Ancestor_control_mixotroph	42.62	Strictly_anaerobic_line_01	28.93	Strictly_aerobic_line_01	33.2	Strictly_aerobic_supplemental_O2_line_01	50.91	Control_mixotroph_line_01	39.15
Ancestor_control_mixotroph	24.39	Strictly_anaerobic_line_01	40.06	Strictly_aerobic_line_01	21.97	Strictly_aerobic_supplemental_O2_line_01	37.79	Control_mixotroph_line_01	26.66
Ancestor_control_mixotroph	32.22	Strictly_anaerobic_line_01	60.07	Strictly_aerobic_line_01	38.07	Strictly_aerobic_supplemental_O2_line_01	55.37	Control_mixotroph_line_01	27.17
Ancestor_control_mixotroph	34.21	Strictly_anaerobic_line_01	50.46	Strictly_aerobic_line_01	44.87	Strictly_aerobic_supplemental_O2_line_01	48.61	Control_mixotroph_line_01	32.94
Ancestor_control_mixotroph	24.39	Strictly_anaerobic_line_01	65.2	Strictly_aerobic_line_01	29.89	Strictly_aerobic_supplemental_O2_line_01	48.81	Control_mixotroph_line_01	63.71
Ancestor_control_mixotroph	25.23	Strictly_anaerobic_line_01	35.72	Strictly_aerobic_line_01	27.94	Strictly_aerobic_supplemental_O2_line_01	39.32	Control_mixotroph_line_01	33.93
Ancestor_control_mixotroph	31.84	Strictly_anaerobic_line_01	39.43	Strictly_aerobic_line_01	39.94	Strictly_aerobic_supplemental_O2_line_01	34.46	Control_mixotroph_line_01	43.24
Ancestor_control_mixotroph	27.89	Strictly_anaerobic_line_01	31.33	Strictly_aerobic_line_01	21.82	Strictly_aerobic_supplemental_O2_line_01	45.78	Control_mixotroph_line_01	33.19
Ancestor_control_mixotroph	29.24	Strictly_anaerobic_line_01	68.87	Strictly_aerobic_line_01	20.7	Strictly_aerobic_supplemental_O2_line_01	45.75	Control_mixotroph_line_01	57.19
Ancestor_control_mixotroph	23.25	Strictly_anaerobic_line_01	27.05	Strictly_aerobic_line_01	29.69	Strictly_aerobic_supplemental_O2_line_01	59.01	Control_mixotroph_line_01	26.61
Ancestor_control_mixotroph	26.79	Strictly_anaerobic_line_01	62.34	Strictly_aerobic_line_01	27.07	Strictly_aerobic_supplemental_O2_line_01	41.52	Control_mixotroph_line_01	40.22
Ancestor_control_mixotroph	24.73	Strictly_anaerobic_line_01	46.79	Strictly_aerobic_line_01	35.17	Strictly_aerobic_supplemental_O2_line_01	39	Control_mixotroph_line_01	67.99
Ancestor_control_mixotroph	25.4	Strictly_anaerobic_line_01	57.05	Strictly_aerobic_line_01	25.19	Strictly_aerobic_supplemental_O2_line_01	54.75	Control_mixotroph_line_01	67.2
Ancestor_control_mixotroph	28.49	Strictly_anaerobic_line_01	50.94	Strictly_aerobic_line_01	28.46	Strictly_aerobic_supplemental_O2_line_01	46.61	Control_mixotroph_line_01	40.45
Ancestor_control_mixotroph	40.34	Strictly_anaerobic_line_01	59.68	Strictly_aerobic_line_01	39.74	Strictly_aerobic_supplemental_O2_line_01	55.79	Control_mixotroph_line_01	51.58
Ancestor_control_mixotroph	32.31	Strictly_anaerobic_line_01	29.32	Strictly_aerobic_line_01	25.64	Strictly_aerobic_supplemental_O2_line_01	40.48	Control_mixotroph_line_01	22.13
Ancestor_control_mixotroph	45.58	Strictly_anaerobic_line_01	32.5	Strictly_aerobic_line_01	24.3	Strictly_aerobic_supplemental_O2_line_01	31.57	Control_mixotroph_line_01	34.71
Ancestor_control_mixotroph	24.19	Strictly_anaerobic_line_01	70.26	Strictly_aerobic_line_01	51.3	Strictly_aerobic_supplemental_O2_line_01	49.97	Control_mixotroph_line_01	37.4
Ancestor_control_mixotroph	24.16	Strictly_anaerobic_line_01	41.49	Strictly_aerobic_line_01	34.32	Strictly_aerobic_supplemental_O2_line_01	54.5	Control_mixotroph_line_01	49.65
Ancestor_control_mixotroph	20.51	Strictly_anaerobic_line_01	57.39	Strictly_aerobic_line_01	28.67	Strictly_aerobic_supplemental_O2_line_01	20.57	Control_mixotroph_line_01	35.41
Ancestor_control_mixotroph	23.49	Strictly_anaerobic_line_01	56.44	Strictly_aerobic_line_01	31.49	Strictly_aerobic_supplemental_O2_line_01	55.87	Control_mixotroph_line_01	64.69
Ancestor_control_mixotroph	32.15	Strictly_anaerobic_line_01	63.35	Strictly_aerobic_line_01	45.62	Strictly_aerobic_supplemental_O2_line_01	38.17	Control_mixotroph_line_01	54.75
Ancestor_control_mixotroph	30.79	Strictly_anaerobic_line_01	41.75	Strictly_aerobic_line_01	36.07	Strictly_aerobic_supplemental_O2_line_01	49.38	Control_mixotroph_line_01	23.78
Ancestor_control_mixotroph	29.83	Strictly_anaerobic_line_01	54.96	Strictly_aerobic_line_01	31.86	Strictly_aerobic_supplemental_O2_line_01	43.42	Control_mixotroph_line_01	42.37
Ancestor_control_mixotroph	45.73	Strictly_anaerobic_line_01	24.28	Strictly_aerobic_line_01	25.11	Strictly_aerobic_supplemental_O2_line_01	47.95	Control_mixotroph_line_01	39.05
Ancestor_control_mixotroph	40.31	Strictly_anaerobic_line_01	63.38	Strictly_aerobic_line_01	36.98	Strictly_aerobic_supplemental_O2_line_01	22.77	Control_mixotroph_line_01	51
Ancestor_control_mixotroph	33.72	Strictly_anaerobic_line_01	62.66	Strictly_aerobic_line_01	26.47	Strictly_aerobic_supplemental_O2_line_01	54.92	Control_mixotroph_line_01	28.02
Ancestor_control_mixotroph	47.48	Strictly_anaerobic_line_01	26.5	Strictly_aerobic_line_01	32.87	Strictly_aerobic_supplemental_O2_line_01	59.78	Control_mixotroph_line_01	27.26
Ancestor_control_mixotroph	20.36	Strictly_anaerobic_line_01	53.57	Strictly_aerobic_line_01	34.27	Strictly_aerobic_supplemental_O2_line_01	45.34	Control_mixotroph_line_01	61.96
Ancestor_control_mixotroph	22.16	Strictly_anaerobic_line_01	68.17	Strictly_aerobic_line_01	26.97	Strictly_aerobic_supplemental_O2_line_01	35.27	Control_mixotroph_line_01	45.51
Ancestor_control_mixotroph	30.97	Strictly_anaerobic_line_01	61.19	Strictly_aerobic_line_01	40.31	Strictly_aerobic_supplemental_O2_line_01	44.24	Control_mixotroph_line_01	51.82
Ancestor_control_mixotroph	34.52	Strictly_anaerobic_line_01	32.68	Strictly_aerobic_line_01	21.65	Strictly_aerobic_supplemental_O2_line_01	55.95	Control_mixotroph_line_01	52.89
Ancestor_control_mixotroph	25.38	Strictly_anaerobic_line_01	72.62	Strictly_aerobic_line_01	25.11	Strictly_aerobic_supplemental_O2_line_01	52.41	Control_mixotroph_line_01	28.02
Ancestor_control_mixotroph	21.1	Strictly_anaerobic_line_01	56.66	Strictly_aerobic_line_01	47.49	Strictly_aerobic_supplemental_O2_line_01	52.14	Control_mixotroph_line_01	48.84
Ancestor_control_mixotroph	39.88	Strictly_anaerobic_line_01	46.6	Strictly_aerobic_line_01	36.64	Strictly_aerobic_supplemental_O2_line_01	41.23	Control_mixotroph_line_01	48.4
Ancestor_control_mixotroph	26.56	Strictly_anaerobic_line_01	52.77	Strictly_aerobic_line_01	27.4	Strictly_aerobic_supplemental_O2_line_01	60.34	Control_mixotroph_line_01	68.04
Ancestor_control_mixotroph	25.66	Strictly_anaerobic_line_01	44.47	Strictly_aerobic_line_01	32.53	Strictly_aerobic_supplemental_O2_line_01	40.94	Control_mixotroph_line_01	48.51
Ancestor_control_mixotroph	36.47	Strictly_anaerobic_line_01	45.94	Strictly_aerobic_line_01	30.72	Strictly_aerobic_supplemental_O2_line_01	40.35	Control_mixotroph_line_01	45.48
Ancestor_control_mixotroph	23.78	Strictly_anaerobic_line_01	29.95	Strictly_aerobic_line_01	35.62	Strictly_aerobic_supplemental_O2_line_01	40.63	Control_mixotroph_line_01	63.79
Ancestor_control_mixotroph	40.57	Strictly_anaerobic_line_01	52.33	Strictly_aerobic_line_01	28.33	Strictly_aerobic_supplemental_O2_line_01	44.21	Control_mixotroph_line_01	27.91
Ancestor_control_mixotroph	35.81	Strictly_anaerobic_line_01	36.33	Strictly_aerobic_line_01	29.29	Strictly_aerobic_supplemental_O2_line_01	37.2	Control_mixotroph_line_01	60.72
Ancestor_control_mixotroph	34.98	Strictly_anaerobic_line_01	43.77	Strictly_aerobic_line_01	25.55	Strictly_aerobic_supplemental_O2_line_01	46.98	Control_mixotroph_line_01	53.09
Ancestor_control_mixotroph	37.27	Strictly_anaerobic_line_01	34.79	Strictly_aerobic_line_01	30.74	Strictly_aerobic_supplemental_O2_line_01	44.12	Control_mixotroph_line_01	38.55
Ancestor_control_mixotroph	35.32	Strictly_anaerobic_line_01	52.17	Strictly_aerobic_line_01	20.84	Strictly_aerobic_supplemental_O2_line_01	61.67	Control_mixotroph_line_01	27.81
Ancestor_control_mixotroph	23.73	Strictly_anaerobic_line_01	53.81	Strictly_aerobic_line_01	30.28	Strictly_aerobic_supplemental_O2_line_01	56.25	Control_mixotroph_line_01	30.38
Ancestor_control_mixotroph	24.87	Strictly_anaerobic_line_01	50.59	Strictly_aerobic_line_01	31.29	Strictly_aerobic_supplemental_O2_line_01	47.06	Control_mixotroph_line_01	26.02
Ancestor_control_mixotroph	25.28	Strictly_anaerobic_line_01	66.77	Strictly_aerobic_line_01	23.51	Strictly_aerobic_supplemental_O2_line_01	45.16	Control_mixotroph_line_01	44.7
Ancestor_control_mixotroph	23.77	Strictly_anaerobic_line_01	20.43	Strictly_aerobic_line_01	27.99	Strictly_aerobic_supplemental_O2_line_01	21.89	Control_mixotroph_line_01	50.02
Ancestor_control_mixotroph	48.37	Strictly_anaerobic_line_01	58.36	Strictly_aerobic_line_01	31.71	Strictly_aerobic_supplemental_O2_line_01	45.7	Control_mixotroph_line_01	30.23
Ancestor_control_mixotroph	40.09	Strictly_anaerobic_line_01	44.78	Strictly_aerobic_line_01	37.05	Strictly_aerobic_supplemental_O2_line_01	58.23	Control_mixotroph_line_01	64.07
Ancestor_control_mixotroph	24.36	Strictly_anaerobic_line_01	61.76	Strictly_aerobic_line_01	33.89	Strictly_aerobic_supplemental_O2_line_01	25.44	Control_mixotroph_line_01	62.21
Ancestor_control_mixotroph	28.38	Strictly_anaerobic_line_01	37.57	Strictly_aerobic_line_01	40.72	Strictly_aerobic_supplemental_O2_line_01	43.48	Control_mixotroph_line_01	23.59
Ancestor_control_mixotroph	26.26	Strictly_anaerobic_line_01	54.33	Strictly_aerobic_line_01	23.43	Strictly_aerobic_supplemental_O2_line_01	45.82	Control_mixotroph_line_01	25.3
Ancestor_control_mixotroph	37.58	Strictly_anaerobic_line_01	52.99	Strictly_aerobic_line_01	33.57	Strictly_aerobic_supplemental_O2_line_01	22.36	Control_mixotroph_line_01	32.9
Ancestor_control_mixotroph	22.75	Strictly_anaerobic_line_01	34.41	Strictly_aerobic_line_01	30.56	Strictly_aerobic_supplemental_O2_line_01	45.85	Control_mixotroph_line_01	63.27
Ancestor_control_mixotroph	36.16	Strictly_anaerobic_line_01	67.25	Strictly_aerobic_line_01	25.73	Strictly_aerobic_supplemental_O2_line_01	43.63	Control_mixotroph_line_01	54.03
Ancestor_control_mixotroph	41.98	Strictly_anaerobic_line_01	49.01	Strictly_aerobic_line_01	32	Strictly_aerobic_supplemental_O2_line_01	40.01	Control_mixotroph_line_01	37.45
Ancestor_control_mixotroph	30.2	Strictly_anaerobic_line_01	60.98	Strictly_aerobic_line_01	30.9	Strictly_aerobic_supplemental_O2_line_01	41.43	Control_mixotroph_line_01	44.61
Ancestor_control_mixotroph	30.17	Strictly_anaerobic_line_01	62.51	Strictly_aerobic_line_01	40.13	Strictly_aerobic_supplemental_O2_line_01	42.88	Control_mixotroph_line_01	45.25
Ancestor_control_mixotroph	40.89	Strictly_anaerobic_line_01	52.29	Strictly_aerobic_line_01	22.99	Strictly_aerobic_supplemental_O2_line_01	54.24	Control_mixotroph_line_01	44.65
Ancestor_control_mixotroph	37.17	Strictly_anaerobic_line_01	47.97	Strictly_aerobic_line_01	33.04	Strictly_aerobic_supplemental_O2_line_01	26.25	Control_mixotroph_line_01	37.63
Ancestor_control_mixotroph	23.82	Strictly_anaerobic_line_01	52.64	Strictly_aerobic_line_01	32.15	Strictly_aerobic_supplemental_O2_line_01	33.1	Control_mixotroph_line_01	62.34
Ancestor_control_mixotroph	32.28	Strictly_anaerobic_line_01	31.2	Strictly_aerobic_line_01	44.86	Strictly_aerobic_supplemental_O2_line_01	36.62	Control_mixotroph_line_01	28.95
Ancestor_control_mixotroph	42.58	Strictly_anaerobic_line_01	50.76	Strictly_aerobic_line_01	24.69	Strictly_aerobic_supplemental_O2_line_01	53.05	Control_mixotroph_line_01	61.22
Ancestor_control_mixotroph	20.07	Strictly_anaerobic_line_01	47.63	Strictly_aerobic_line_01	21.23	Strictly_aerobic_supplemental_O2_line_01	47.37	Control_mixotroph_line_01	24.15
Ancestor_control_mixotroph	22.9	Strictly_anaerobic_line_01	59.22	Strictly_aerobic_line_01	34.71	Strictly_aerobic_supplemental_O2_line_01	50.71	Control_mixotroph_line_01	65.94
Ancestor_control_mixotroph	27.86	Strictly_anaerobic_line_01	47.41	Strictly_aerobic_line_01	46.13	Strictly_aerobic_supplemental_O2_line_01	44.09	Control_mixotroph_line_01	36.13
Ancestor_control_mixotroph	38.01	Strictly_anaerobic_line_01	40.83	Strictly_aerobic_line_01	29.1	Strictly_aerobic_supplemental_O2_line_01	43.13	Control_mixotroph_line_01	41.97
Ancestor_control_mixotroph	20.53	Strictly_anaerobic_line_01	31.98	Strictly_aerobic_line_01	33.47	Strictly_aerobic_supplemental_O2_line_01	44.03	Control_mixotroph_line_01	53.57
Ancestor_control_mixotroph	22.56	Strictly_anaerobic_line_01	69.55	Strictly_aerobic_line_01	20.31	Strictly_aerobic_supplemental_O2_line_01	47.67	Control_mixotroph_line_01	44.21
Ancestor_control_mixotroph	25.44	Strictly_anaerobic_line_01	38.88	Strictly_aerobic_line_01	33.87	Strictly_aerobic_supplemental_O2_line_01	43.64	Control_mixotroph_line_01	48.25
Ancestor_control_mixotroph	27.86	Strictly_anaerobic_line_01	53.39	Strictly_aerobic_line_01	20.88	Strictly_aerobic_supplemental_O2_line_01	52.57	Control_mixotroph_line_01	28.05
Ancestor_control_mixotroph	43.95	Strictly_anaerobic_line_01	26.1	Strictly_aerobic_line_01	29.7	Strictly_aerobic_supplemental_O2_line_01	39.33	Control_mixotroph_line_01	63.85
Ancestor_control_mixotroph	22.02	Strictly_anaerobic_line_01	61.03	Strictly_aerobic_line_01	32.02	Strictly_aerobic_supplemental_O2_line_01	54.8	Control_mixotroph_line_01	47.96
Ancestor_control_mixotroph	39.77	Strictly_anaerobic_line_01	52.64	Strictly_aerobic_line_01	27.18	Strictly_aerobic_supplemental_O2_line_01	27.78	Control_mixotroph_line_01	53.59
Ancestor_control_mixotroph	23.96	Strictly_anaerobic_line_01	38.57	Strictly_aerobic_line_01	24.65	Strictly_aerobic_supplemental_O2_line_01	40.2	Control_mixotroph_line_01	29.53
Ancestor_control_mixotroph	36.39	Strictly_anaerobic_line_01	34.92	Strictly_aerobic_line_01	39.76	Strictly_aerobic_supplemental_O2_line_01	33.59	Control_mixotroph_line_01	37.12
Ancestor_control_mixotroph	31.54	Strictly_anaerobic_line_01	59.99	Strictly_aerobic_line_01	35.4	Strictly_aerobic_supplemental_O2_line_01	39.51	Control_mixotroph_line_01	35.67
Ancestor_control_mixotroph	24.8	Strictly_anaerobic_line_01	52.06	Strictly_aerobic_line_01	29.1	Strictly_aerobic_supplemental_O2_line_01	38.75	Control_mixotroph_line_01	27.89
Ancestor_control_mixotroph	39.12	Strictly_anaerobic_line_01	40.43	Strictly_aerobic_line_01	21.37	Strictly_aerobic_supplemental_O2_line_01	55.27	Control_mixotroph_line_01	30.65
Ancestor_control_mixotroph	39.53	Strictly_anaerobic_line_01	22.52	Strictly_aerobic_line_01	26.5	Strictly_aerobic_supplemental_O2_line_01	46.17	Control_mixotroph_line_01	39.04
Ancestor_control_mixotroph	30.95	Strictly_anaerobic_line_01	33.93	Strictly_aerobic_line_01	38.86	Strictly_aerobic_supplemental_O2_line_01	40.34	Control_mixotroph_line_01	53.33
Ancestor_control_mixotroph	39.51	Strictly_anaerobic_line_01	32.21	Strictly_aerobic_line_01	38.38	Strictly_aerobic_supplemental_O2_line_01	35.3	Control_mixotroph_line_01	55.96
Ancestor_control_mixotroph	27.95	Strictly_anaerobic_line_01	51.1	Strictly_aerobic_line_01	48.15	Strictly_aerobic_supplemental_O2_line_01	45.41	Control_mixotroph_line_01	35.71
Ancestor_control_mixotroph	42.73	Strictly_anaerobic_line_01	27.39	Strictly_aerobic_line_01	20.25	Strictly_aerobic_supplemental_O2_line_01	31.96	Control_mixotroph_line_01	46.25
Ancestor_control_mixotroph	33.46	Strictly_anaerobic_line_01	76.06	Strictly_aerobic_line_01	41.62	Strictly_aerobic_supplemental_O2_line_01	57.76	Control_mixotroph_line_01	43.24
Ancestor_control_mixotroph	32.18	Strictly_anaerobic_line_01	46.33	Strictly_aerobic_line_01	20.5	Strictly_aerobic_supplemental_O2_line_01	49.39	Control_mixotroph_line_01	35.18
Ancestor_control_mixotroph	42.12	Strictly_anaerobic_line_01	55.69	Strictly_aerobic_line_01	23.66	Strictly_aerobic_supplemental_O2_line_01	52.97	Control_mixotroph_line_01	67.46
Ancestor_control_mixotroph	24.8	Strictly_anaerobic_line_01	51.29	Strictly_aerobic_line_01	25.63	Strictly_aerobic_supplemental_O2_line_01	28.44	Control_mixotroph_line_01	40.27
Ancestor_control_mixotroph	37.9	Strictly_anaerobic_line_01	29.85	Strictly_aerobic_line_01	22.78	Strictly_aerobic_supplemental_O2_line_01	48.68	Control_mixotroph_line_01	41.73
Ancestor_control_mixotroph	21.24	Strictly_anaerobic_line_01	53.69	Strictly_aerobic_line_01	41.08	Strictly_aerobic_supplemental_O2_line_01	52.64	Control_mixotroph_line_01	64.84
Ancestor_control_mixotroph	20.16	Strictly_anaerobic_line_01	74.01	Strictly_aerobic_line_01	34.36	Strictly_aerobic_supplemental_O2_line_01	48.21	Control_mixotroph_line_01	31.66
Ancestor_control_mixotroph	24.33	Strictly_anaerobic_line_01	46.67	Strictly_aerobic_line_01	31.57	Strictly_aerobic_supplemental_O2_line_01	32.41	Control_mixotroph_line_01	29.76
Ancestor_control_mixotroph	42.96	Strictly_anaerobic_line_01	32.9	Strictly_aerobic_line_01	33.63	Strictly_aerobic_supplemental_O2_line_01	41.4	Control_mixotroph_line_01	26.54
Ancestor_control_mixotroph	25.18	Strictly_anaerobic_line_01	31.65	Strictly_aerobic_line_01	33.41	Strictly_aerobic_supplemental_O2_line_01	38.71	Control_mixotroph_line_01	46.48
Ancestor_control_mixotroph	36.53	Strictly_anaerobic_line_01	65	Strictly_aerobic_line_01	35.16	Strictly_aerobic_supplemental_O2_line_01	22.99	Control_mixotroph_line_01	36.66
Ancestor_control_mixotroph	35.93	Strictly_anaerobic_line_01	68.08	Strictly_aerobic_line_01	39.26	Strictly_aerobic_supplemental_O2_line_01	53.96	Control_mixotroph_line_01	37.44
Ancestor_control_mixotroph	33.74	Strictly_anaerobic_line_01	46.58	Strictly_aerobic_line_01	26.82	Strictly_aerobic_supplemental_O2_line_01	42.49	Control_mixotroph_line_01	28.25
Ancestor_control_mixotroph	30.75	Strictly_anaerobic_line_01	66.32	Strictly_aerobic_line_01	32.14	Strictly_aerobic_supplemental_O2_line_01	58.13	Control_mixotroph_line_01	38.84
Ancestor_control_mixotroph	48.61	Strictly_anaerobic_line_01	47.5	Strictly_aerobic_line_01	25.98	Strictly_aerobic_supplemental_O2_line_01	24.05	Control_mixotroph_line_01	24.47
Ancestor_control_mixotroph	20.48	Strictly_anaerobic_line_01	61.17	Strictly_aerobic_line_01	33.23	Strictly_aerobic_supplemental_O2_line_01	59.51	Control_mixotroph_line_01	36.77
Ancestor_control_mixotroph	27.59	Strictly_anaerobic_line_01	63.3	Strictly_aerobic_line_01	41.02	Strictly_aerobic_supplemental_O2_line_01	54.42	Control_mixotroph_line_01	35.76
Ancestor_control_mixotroph	27.89	Strictly_anaerobic_line_01	39.2	Strictly_aerobic_line_01	35.91	Strictly_aerobic_supplemental_O2_line_01	67.77	Control_mixotroph_line_01	35.09
Ancestor_control_mixotroph	32.25	Strictly_anaerobic_line_01	53.22	Strictly_aerobic_line_01	22.65	Strictly_aerobic_supplemental_O2_line_01	47.6	Control_mixotroph_line_01	29.74
Ancestor_control_mixotroph	31.31	Strictly_anaerobic_line_01	61.17	Strictly_aerobic_line_01	34.18	Strictly_aerobic_supplemental_O2_line_01	45.97	Control_mixotroph_line_01	71.35
Ancestor_control_mixotroph	34.89	Strictly_anaerobic_line_01	64.47	Strictly_aerobic_line_01	51.28	Strictly_aerobic_supplemental_O2_line_01	31.45	Control_mixotroph_line_01	20.18
Ancestor_control_mixotroph	28.82	Strictly_anaerobic_line_01	55.06	Strictly_aerobic_line_01	40.7	Strictly_aerobic_supplemental_O2_line_01	52.08	Control_mixotroph_line_01	37.92
Ancestor_control_mixotroph	24.53	Strictly_anaerobic_line_01	59.59	Strictly_aerobic_line_01	39.58	Strictly_aerobic_supplemental_O2_line_01	58.11	Control_mixotroph_line_01	66.95
Ancestor_control_mixotroph	25.16	Strictly_anaerobic_line_01	49.63	Strictly_aerobic_line_01	43.58	Strictly_aerobic_supplemental_O2_line_01	44.97	Control_mixotroph_line_01	39.51
Ancestor_control_mixotroph	45.84	Strictly_anaerobic_line_01	54.86	Strictly_aerobic_line_01	23.59	Strictly_aerobic_supplemental_O2_line_01	44.82	Control_mixotroph_line_01	37.28
Ancestor_control_mixotroph	21.99	Strictly_anaerobic_line_01	65.25	Strictly_aerobic_line_01	44.97	Strictly_aerobic_supplemental_O2_line_01	51.38	Control_mixotroph_line_01	56.29
Ancestor_control_mixotroph	26.09	Strictly_anaerobic_line_01	59	Strictly_aerobic_line_01	38.24	Strictly_aerobic_supplemental_O2_line_01	25.41	Control_mixotroph_line_01	53.83
Ancestor_control_mixotroph	40.41	Strictly_anaerobic_line_01	60.87	Strictly_aerobic_line_01	39.4	Strictly_aerobic_supplemental_O2_line_01	33.26	Control_mixotroph_line_01	41
Ancestor_control_mixotroph	26.19	Strictly_anaerobic_line_01	51.64	Strictly_aerobic_line_01	35.75	Strictly_aerobic_supplemental_O2_line_01	40.32	Control_mixotroph_line_01	31.58
Ancestor_control_mixotroph	38.7	Strictly_anaerobic_line_01	33.98	Strictly_aerobic_line_01	28.54	Strictly_aerobic_supplemental_O2_line_01	47.65	Control_mixotroph_line_01	30.62
Ancestor_control_mixotroph	32.93	Strictly_anaerobic_line_01	41.97	Strictly_aerobic_line_01	25.82	Strictly_aerobic_supplemental_O2_line_01	44.2	Control_mixotroph_line_01	26.11
Ancestor_control_mixotroph	33.56	Strictly_anaerobic_line_01	48.75	Strictly_aerobic_line_01	34.8	Strictly_aerobic_supplemental_O2_line_01	37.86	Control_mixotroph_line_01	21.03
Ancestor_control_mixotroph	45.46	Strictly_anaerobic_line_01	44.46	Strictly_aerobic_line_01	34.99	Strictly_aerobic_supplemental_O2_line_01	34.41	Control_mixotroph_line_01	44.81
Ancestor_control_mixotroph	28.22	Strictly_anaerobic_line_01	57.42	Strictly_aerobic_line_01	22.64	Strictly_aerobic_supplemental_O2_line_01	39.22	Control_mixotroph_line_01	65.64
Ancestor_control_mixotroph	28.05	Strictly_anaerobic_line_01	62.44	Strictly_aerobic_line_01	38.71	Strictly_aerobic_supplemental_O2_line_01	43.85	Control_mixotroph_line_01	43.72
Ancestor_control_mixotroph	21.85	Strictly_anaerobic_line_01	58.28	Strictly_aerobic_line_01	32.34	Strictly_aerobic_supplemental_O2_line_01	44.26	Control_mixotroph_line_01	26.89
Ancestor_control_mixotroph	33.41	Strictly_anaerobic_line_01	62.55	Strictly_aerobic_line_01	26.65	Strictly_aerobic_supplemental_O2_line_01	39.62	Control_mixotroph_line_01	46.97
Ancestor_control_mixotroph	45.9	Strictly_anaerobic_line_01	57.39	Strictly_aerobic_line_01	21.1	Strictly_aerobic_supplemental_O2_line_01	38.99	Control_mixotroph_line_01	47.97
Ancestor_control_mixotroph	20.82	Strictly_anaerobic_line_01	51.89	Strictly_aerobic_line_01	38.61	Strictly_aerobic_supplemental_O2_line_01	30.96	Control_mixotroph_line_01	39.59
Ancestor_control_mixotroph	34.29	Strictly_anaerobic_line_01	66.85	Strictly_aerobic_line_01	30.24	Strictly_aerobic_supplemental_O2_line_01	39.5	Control_mixotroph_line_01	33.33
Ancestor_control_mixotroph	38.26	Strictly_anaerobic_line_01	35.29	Strictly_aerobic_line_01	28.54	Strictly_aerobic_supplemental_O2_line_01	39.06	Control_mixotroph_line_01	21.73
Ancestor_control_mixotroph	33.46	Strictly_anaerobic_line_01	57.29	Strictly_aerobic_line_01	22.45	Strictly_aerobic_supplemental_O2_line_01	47.03	Control_mixotroph_line_01	39.38
Ancestor_control_mixotroph	28.99	Strictly_anaerobic_line_01	59.97	Strictly_aerobic_line_01	33.43	Strictly_aerobic_supplemental_O2_line_01	35.04	Control_mixotroph_line_01	53.51
Ancestor_control_mixotroph	30.32	Strictly_anaerobic_line_01	48.49	Strictly_aerobic_line_01	23.74	Strictly_aerobic_supplemental_O2_line_01	48.43	Control_mixotroph_line_01	62.29
Ancestor_control_mixotroph	24.15	Strictly_anaerobic_line_01	46.19	Strictly_aerobic_line_01	33.78	Strictly_aerobic_supplemental_O2_line_01	49.53	Control_mixotroph_line_01	22.07
Ancestor_control_mixotroph	26.57	Strictly_anaerobic_line_01	71.19	Strictly_aerobic_line_01	20.13	Strictly_aerobic_supplemental_O2_line_01	58.57	Control_mixotroph_line_01	50.57
Ancestor_control_mixotroph	29.3	Strictly_anaerobic_line_01	49.46	Strictly_aerobic_line_01	28.66	Strictly_aerobic_supplemental_O2_line_01	44.7	Control_mixotroph_line_01	45.71
Ancestor_control_mixotroph	23.93	Strictly_anaerobic_line_01	42.62	Strictly_aerobic_line_01	22.88	Strictly_aerobic_supplemental_O2_line_01	45.01	Control_mixotroph_line_01	25.04
Ancestor_control_mixotroph	20.9	Strictly_anaerobic_line_01	59.02	Strictly_aerobic_line_01	44.65	Strictly_aerobic_supplemental_O2_line_01	49.53	Control_mixotroph_line_01	29.09
Ancestor_control_mixotroph	35.04	Strictly_anaerobic_line_01	41.09	Strictly_aerobic_line_01	21.21	Strictly_aerobic_supplemental_O2_line_01	47.61	Control_mixotroph_line_01	70.04
Ancestor_control_mixotroph	27.07	Strictly_anaerobic_line_01	41.09	Strictly_aerobic_line_01	29.19	Strictly_aerobic_supplemental_O2_line_01	43.92	Control_mixotroph_line_01	52.67
Ancestor_control_mixotroph	38.22	Strictly_anaerobic_line_01	49.54	Strictly_aerobic_line_01	44.06	Strictly_aerobic_supplemental_O2_line_01	48.27	Control_mixotroph_line_01	28.8
Ancestor_control_mixotroph	31.72	Strictly_anaerobic_line_01	28.88	Strictly_aerobic_line_01	38.42	Strictly_aerobic_supplemental_O2_line_01	45.95	Control_mixotroph_line_01	39.99
Ancestor_control_mixotroph	28.3	Strictly_anaerobic_line_01	52.68	Strictly_aerobic_line_01	31.13	Strictly_aerobic_supplemental_O2_line_01	49.75	Control_mixotroph_line_01	33.87
Ancestor_control_mixotroph	23.16	Strictly_anaerobic_line_01	55.94	Strictly_aerobic_line_01	41.48	Strictly_aerobic_supplemental_O2_line_01	28.35	Control_mixotroph_line_01	56.24
Ancestor_control_mixotroph	41.07	Strictly_anaerobic_line_01	46.48	Strictly_aerobic_line_01	29.28	Strictly_aerobic_supplemental_O2_line_01	61.41	Control_mixotroph_line_01	51.84
Ancestor_control_mixotroph	36.92	Strictly_anaerobic_line_01	49.19	Strictly_aerobic_line_01	29.46	Strictly_aerobic_supplemental_O2_line_01	53.88	Control_mixotroph_line_01	40.18
Ancestor_control_mixotroph	31.43	Strictly_anaerobic_line_01	57.69	Strictly_aerobic_line_01	22.42	Strictly_aerobic_supplemental_O2_line_01	38.14	Control_mixotroph_line_01	68.08
Ancestor_control_mixotroph	25.2	Strictly_anaerobic_line_01	38.09	Strictly_aerobic_line_01	21.85	Strictly_aerobic_supplemental_O2_line_01	40.86	Control_mixotroph_line_01	61.06
Ancestor_control_mixotroph	26.39	Strictly_anaerobic_line_01	34.48	Strictly_aerobic_line_01	26.98	Strictly_aerobic_supplemental_O2_line_01	42.87	Control_mixotroph_line_01	22.31
Ancestor_control_mixotroph	33.95	Strictly_anaerobic_line_01	52.88	Strictly_aerobic_line_01	39.23	Strictly_aerobic_supplemental_O2_line_01	36.29	Control_mixotroph_line_01	44.85
Ancestor_control_mixotroph	21.21	Strictly_anaerobic_line_01	69.72	Strictly_aerobic_line_01	25.64	Strictly_aerobic_supplemental_O2_line_01	56.3	Control_mixotroph_line_01	27.17
Ancestor_control_mixotroph	28.29	Strictly_anaerobic_line_01	46.4	Strictly_aerobic_line_01	35.1	Strictly_aerobic_supplemental_O2_line_01	56.26	Control_mixotroph_line_01	49.37
Ancestor_control_mixotroph	22.98	Strictly_anaerobic_line_01	44.44	Strictly_aerobic_line_01	20.78	Strictly_aerobic_supplemental_O2_line_01	61.04	Control_mixotroph_line_01	56.68
Ancestor_control_mixotroph	40.43	Strictly_anaerobic_line_01	51.81	Strictly_aerobic_line_01	20.6	Strictly_aerobic_supplemental_O2_line_01	48.87	Control_mixotroph_line_01	30.31
Ancestor_control_mixotroph	27.84	Strictly_anaerobic_line_01	38.06	Strictly_aerobic_line_01	22.67	Strictly_aerobic_supplemental_O2_line_01	42.27	Control_mixotroph_line_01	56.61
Ancestor_control_mixotroph	29.44	Strictly_anaerobic_line_01	54.86	Strictly_aerobic_line_01	25.84	Strictly_aerobic_supplemental_O2_line_01	48.12	Control_mixotroph_line_01	47.03
Ancestor_control_mixotroph	33.48	Strictly_anaerobic_line_01	60.12	Strictly_aerobic_line_01	35.58	Strictly_aerobic_supplemental_O2_line_01	46.62	Control_mixotroph_line_01	27.49
Ancestor_control_mixotroph	40.18	Strictly_anaerobic_line_01	75.87	Strictly_aerobic_line_01	38.83	Strictly_aerobic_supplemental_O2_line_01	23.62	Control_mixotroph_line_01	33.35
Ancestor_control_mixotroph	23.68	Strictly_anaerobic_line_01	58.42	Strictly_aerobic_line_01	37.91	Strictly_aerobic_supplemental_O2_line_01	42.77	Control_mixotroph_line_01	49.65
Ancestor_control_mixotroph	46.49	Strictly_anaerobic_line_01	33.9	Strictly_aerobic_line_01	38.9	Strictly_aerobic_supplemental_O2_line_01	55.14	Control_mixotroph_line_01	60.97
Ancestor_control_mixotroph	27.62	Strictly_anaerobic_line_01	40.66	Strictly_aerobic_line_01	24.88	Strictly_aerobic_supplemental_O2_line_01	46.7	Control_mixotroph_line_01	69.07
Ancestor_control_mixotroph	22.73	Strictly_anaerobic_line_01	47.46	Strictly_aerobic_line_01	20.98	Strictly_aerobic_supplemental_O2_line_01	30.68	Control_mixotroph_line_01	60.74
Ancestor_control_mixotroph	23.96	Strictly_anaerobic_line_01	37.84	Strictly_aerobic_line_01	37.8	Strictly_aerobic_supplemental_O2_line_01	34.71	Control_mixotroph_line_01	46.18
Ancestor_control_mixotroph	20.46	Strictly_anaerobic_line_01	60.55	Strictly_aerobic_line_01	36.13	Strictly_aerobic_supplemental_O2_line_01	49.21	Control_mixotroph_line_01	24.49
Ancestor_control_mixotroph	22.58	Strictly_anaerobic_line_01	42.23	Strictly_aerobic_line_01	30.8	Strictly_aerobic_supplemental_O2_line_01	43.2	Control_mixotroph_line_01	30.77
Ancestor_control_mixotroph	45.26	Strictly_anaerobic_line_01	62.77	Strictly_aerobic_line_01	20.48	Strictly_aerobic_supplemental_O2_line_01	46.02	Control_mixotroph_line_01	36.93
Ancestor_control_mixotroph	24.75	Strictly_anaerobic_line_01	65.08	Strictly_aerobic_line_01	39.79	Strictly_aerobic_supplemental_O2_line_01	29.35	Control_mixotroph_line_01	23.04
Ancestor_control_mixotroph	30.05	Strictly_anaerobic_line_01	65.88	Strictly_aerobic_line_01	41.1	Strictly_aerobic_supplemental_O2_line_01	40.49	Control_mixotroph_line_01	55.24
Ancestor_control_mixotroph	29.93	Strictly_anaerobic_line_01	47.54	Strictly_aerobic_line_01	25.41	Strictly_aerobic_supplemental_O2_line_01	48.95	Control_mixotroph_line_01	34.48
Ancestor_control_mixotroph	33.44	Strictly_anaerobic_line_01	53.36	Strictly_aerobic_line_01	47.65	Strictly_aerobic_supplemental_O2_line_01	48.12	Control_mixotroph_line_01	26.55
Ancestor_control_mixotroph	25.2	Strictly_anaerobic_line_01	65.48	Strictly_aerobic_line_01	24.71	Strictly_aerobic_supplemental_O2_line_01	34.7	Control_mixotroph_line_01	55.18
Ancestor_control_mixotroph	20.02	Strictly_anaerobic_line_01	51.72	Strictly_aerobic_line_01	36.89	Strictly_aerobic_supplemental_O2_line_01	42.6	Control_mixotroph_line_01	43.16
Ancestor_control_mixotroph	34.35	Strictly_anaerobic_line_01	36.38	Strictly_aerobic_line_01	27.29	Strictly_aerobic_supplemental_O2_line_01	40.65	Control_mixotroph_line_01	51.82
Ancestor_control_mixotroph	30.55	Strictly_anaerobic_line_01	48.81	Strictly_aerobic_line_01	26.63	Strictly_aerobic_supplemental_O2_line_01	44.53	Control_mixotroph_line_01	26.99
Ancestor_control_mixotroph	26.92	Strictly_anaerobic_line_01	50.79	Strictly_aerobic_line_01	23.42	Strictly_aerobic_supplemental_O2_line_01	27.84	Control_mixotroph_line_01	38.06
Ancestor_control_mixotroph	28.85	Strictly_anaerobic_line_01	57.41	Strictly_aerobic_line_01	23.06	Strictly_aerobic_supplemental_O2_line_01	61.61	Control_mixotroph_line_01	50.34
Ancestor_control_mixotroph	34.87	Strictly_anaerobic_line_01	53.58	Strictly_aerobic_line_01	31.24	Strictly_aerobic_supplemental_O2_line_01	61.14	Control_mixotroph_line_01	52.25
Ancestor_control_mixotroph	37.49	Strictly_anaerobic_line_01	33.64	Strictly_aerobic_line_01	39.52	Strictly_aerobic_supplemental_O2_line_01	48.85	Control_mixotroph_line_01	25.24
Ancestor_control_mixotroph	46.83	Strictly_anaerobic_line_01	57.17	Strictly_aerobic_line_01	33.11	Strictly_aerobic_supplemental_O2_line_01	44.06	Control_mixotroph_line_01	43.4
Ancestor_control_mixotroph	21.47	Strictly_anaerobic_line_01	49.37	Strictly_aerobic_line_01	32.93	Strictly_aerobic_supplemental_O2_line_01	59.38	Control_mixotroph_line_01	32.47
Ancestor_control_mixotroph	26.39	Strictly_anaerobic_line_01	51.42	Strictly_aerobic_line_01	43.41	Strictly_aerobic_supplemental_O2_line_01	47.62	Control_mixotroph_line_01	34.21
Ancestor_control_mixotroph	25.72	Strictly_anaerobic_line_01	50.62	Strictly_aerobic_line_01	29.24	Strictly_aerobic_supplemental_O2_line_01	34.93	Control_mixotroph_line_01	62.42
Ancestor_control_mixotroph	33.26	Strictly_anaerobic_line_01	42.96	Strictly_aerobic_line_01	20.15	Strictly_aerobic_supplemental_O2_line_01	44.74	Control_mixotroph_line_01	34.58
Ancestor_control_mixotroph	26.06	Strictly_anaerobic_line_01	43.55	Strictly_aerobic_line_01	24.31	Strictly_aerobic_supplemental_O2_line_01	41.51	Control_mixotroph_line_01	39.8
Ancestor_control_mixotroph	30.54	Strictly_anaerobic_line_01	49.04	Strictly_aerobic_line_01	42.95	Strictly_aerobic_supplemental_O2_line_01	52.01	Control_mixotroph_line_01	36.99
Ancestor_control_mixotroph	29.85	Strictly_anaerobic_line_01	64.67	Strictly_aerobic_line_01	29.18	Strictly_aerobic_supplemental_O2_line_01	42.75	Control_mixotroph_line_01	34.24
Ancestor_control_mixotroph	34.01	Strictly_anaerobic_line_01	34.33	Strictly_aerobic_line_01	30.11	Strictly_aerobic_supplemental_O2_line_01	25.86	Control_mixotroph_line_01	29.91
Ancestor_control_mixotroph	23.85	Strictly_anaerobic_line_01	38.91	Strictly_aerobic_line_01	35.48	Strictly_aerobic_supplemental_O2_line_01	59.99	Control_mixotroph_line_01	55.36
Ancestor_control_mixotroph	24.21	Strictly_anaerobic_line_01	65.95	Strictly_aerobic_line_01	40.44	Strictly_aerobic_supplemental_O2_line_01	44.71	Control_mixotroph_line_01	48.59
Ancestor_control_mixotroph	23.51	Strictly_anaerobic_line_01	40.54	Strictly_aerobic_line_01	25.41	Strictly_aerobic_supplemental_O2_line_01	59.3	Control_mixotroph_line_01	48.75
Ancestor_control_mixotroph	32.95	Strictly_anaerobic_line_01	60.4	Strictly_aerobic_line_01	40.73	Strictly_aerobic_supplemental_O2_line_01	49.69	Control_mixotroph_line_01	40.24
Ancestor_control_mixotroph	25.22	Strictly_anaerobic_line_01	63.6	Strictly_aerobic_line_01	30.64	Strictly_aerobic_supplemental_O2_line_01	60.34	Control_mixotroph_line_01	69.71
Ancestor_control_mixotroph	33.26	Strictly_anaerobic_line_01	37.8	Strictly_aerobic_line_01	39.59	Strictly_aerobic_supplemental_O2_line_01	45.29	Control_mixotroph_line_01	35.77
Ancestor_control_mixotroph	24.6	Strictly_anaerobic_line_01	46.72	Strictly_aerobic_line_01	25.56	Strictly_aerobic_supplemental_O2_line_01	47.37	Control_mixotroph_line_01	58.21
Ancestor_control_mixotroph	48	Strictly_anaerobic_line_01	81.98	Strictly_aerobic_line_01	24.86	Strictly_aerobic_supplemental_O2_line_01	47.18	Control_mixotroph_line_01	67.2
Ancestor_control_mixotroph	37.51	Strictly_anaerobic_line_01	56.45	Strictly_aerobic_line_01	20.37	Strictly_aerobic_supplemental_O2_line_01	35.94	Control_mixotroph_line_01	33.66
Ancestor_control_mixotroph	26.16	Strictly_anaerobic_line_01	69.31	Strictly_aerobic_line_01	36.84	Strictly_aerobic_supplemental_O2_line_01	39.59	Control_mixotroph_line_01	40.37
Ancestor_control_mixotroph	29.18	Strictly_anaerobic_line_01	36.09	Strictly_aerobic_line_01	28.93	Strictly_aerobic_supplemental_O2_line_01	40.09	Control_mixotroph_line_01	40.25
Ancestor_control_mixotroph	43.95	Strictly_anaerobic_line_01	42.21	Strictly_aerobic_line_01	45.49	Strictly_aerobic_supplemental_O2_line_01	24.27	Control_mixotroph_line_01	34.52
Ancestor_control_mixotroph	24.59	Strictly_anaerobic_line_01	51.88	Strictly_aerobic_line_01	33.88	Strictly_aerobic_supplemental_O2_line_01	45.26	Control_mixotroph_line_01	44.68
Ancestor_control_mixotroph	30.24	Strictly_anaerobic_line_01	42.87	Strictly_aerobic_line_01	28.32	Strictly_aerobic_supplemental_O2_line_01	40.35	Control_mixotroph_line_01	38.57
Ancestor_control_mixotroph	24.29	Strictly_anaerobic_line_01	61.83	Strictly_aerobic_line_01	25.7	Strictly_aerobic_supplemental_O2_line_01	43.41	Control_mixotroph_line_01	52.83
Ancestor_control_mixotroph	38.19	Strictly_anaerobic_line_01	50.98	Strictly_aerobic_line_01	39.89	Strictly_aerobic_supplemental_O2_line_01	29.2	Control_mixotroph_line_01	28.17
Ancestor_control_mixotroph	29.9	Strictly_anaerobic_line_01	40.46	Strictly_aerobic_line_01	20.07	Strictly_aerobic_supplemental_O2_line_01	39.53	Control_mixotroph_line_01	47.37
Ancestor_control_mixotroph	26.54	Strictly_anaerobic_line_01	58.96	Strictly_aerobic_line_01	28.39	Strictly_aerobic_supplemental_O2_line_01	44.47	Control_mixotroph_line_01	56.06
Ancestor_control_mixotroph	40.91	Strictly_anaerobic_line_01	41.39	Strictly_aerobic_line_01	37.03	Strictly_aerobic_supplemental_O2_line_01	46.88	Control_mixotroph_line_01	45.79
Ancestor_control_mixotroph	35.09	Strictly_anaerobic_line_01	39	Strictly_aerobic_line_01	36.73	Strictly_aerobic_supplemental_O2_line_01	50.04	Control_mixotroph_line_01	51.71
Ancestor_control_mixotroph	26.69	Strictly_anaerobic_line_01	56.42	Strictly_aerobic_line_01	32.37	Strictly_aerobic_supplemental_O2_line_01	49.49	Control_mixotroph_line_01	47.86
Ancestor_control_mixotroph	28.35	Strictly_anaerobic_line_01	41.02	Strictly_aerobic_line_01	32.6	Strictly_aerobic_supplemental_O2_line_01	47.68	Control_mixotroph_line_01	25.03
Ancestor_control_mixotroph	39.83	Strictly_anaerobic_line_01	69.28	Strictly_aerobic_line_01	45.49	Strictly_aerobic_supplemental_O2_line_01	49.17	Control_mixotroph_line_01	50.97
Ancestor_control_mixotroph	28.3	Strictly_anaerobic_line_01	51.19	Strictly_aerobic_line_01	40.99	Strictly_aerobic_supplemental_O2_line_01	44.07	Control_mixotroph_line_01	25.96
Ancestor_control_mixotroph	21.52	Strictly_anaerobic_line_01	52.65	Strictly_aerobic_line_01	34.99	Strictly_aerobic_supplemental_O2_line_01	43.01	Control_mixotroph_line_01	50.73
Ancestor_control_mixotroph	20.44	Strictly_anaerobic_line_01	57.55	Strictly_aerobic_line_01	36.28	Strictly_aerobic_supplemental_O2_line_01	39.39	Control_mixotroph_line_01	36.08
Ancestor_control_mixotroph	31.34	Strictly_anaerobic_line_01	62.24	Strictly_aerobic_line_01	32.59	Strictly_aerobic_supplemental_O2_line_01	39.47	Control_mixotroph_line_01	39.09
Ancestor_control_mixotroph	26.47	Strictly_anaerobic_line_01	31.01	Strictly_aerobic_line_01	26.75	Strictly_aerobic_supplemental_O2_line_01	27.1	Control_mixotroph_line_01	57.15
Ancestor_control_mixotroph	30.72	Strictly_anaerobic_line_01	70.4	Strictly_aerobic_line_01	41.53	Strictly_aerobic_supplemental_O2_line_01	50.11	Control_mixotroph_line_01	66.19
Ancestor_control_mixotroph	39.81	Strictly_anaerobic_line_01	57.86	Strictly_aerobic_line_01	30.01	Strictly_aerobic_supplemental_O2_line_01	31.26	Control_mixotroph_line_01	32.36
Ancestor_control_mixotroph	36.58	Strictly_anaerobic_line_01	45.75	Strictly_aerobic_line_01	21.39	Strictly_aerobic_supplemental_O2_line_01	41.71	Control_mixotroph_line_01	54.33
Ancestor_control_mixotroph	46.5	Strictly_anaerobic_line_01	35.21	Strictly_aerobic_line_01	27.45	Strictly_aerobic_supplemental_O2_line_01	46.12	Control_mixotroph_line_01	36.79
Ancestor_control_mixotroph	33.21	Strictly_anaerobic_line_01	62.02	Strictly_aerobic_line_01	32.52	Strictly_aerobic_supplemental_O2_line_01	47.13	Control_mixotroph_line_01	36
Ancestor_control_mixotroph	29.51	Strictly_anaerobic_line_01	41.23	Strictly_aerobic_line_01	21.59	Strictly_aerobic_supplemental_O2_line_01	64.17	Control_mixotroph_line_01	46.77
Ancestor_control_mixotroph	22.97	Strictly_anaerobic_line_01	72.46	Strictly_aerobic_line_01	27.84	Strictly_aerobic_supplemental_O2_line_01	47.6	Control_mixotroph_line_01	50.61
Ancestor_control_mixotroph	25.4	Strictly_anaerobic_line_01	68.58	Strictly_aerobic_line_01	34.57	Strictly_aerobic_supplemental_O2_line_01	61.06	Control_mixotroph_line_01	70.71
Ancestor_control_mixotroph	27.69	Strictly_anaerobic_line_01	57.75	Strictly_aerobic_line_01	36.71	Strictly_aerobic_supplemental_O2_line_01	43.67	Control_mixotroph_line_01	29.46
Ancestor_control_mixotroph	31.73	Strictly_anaerobic_line_01	60.05	Strictly_aerobic_line_01	33.83	Strictly_aerobic_supplemental_O2_line_01	39.3	Control_mixotroph_line_01	44.69
Ancestor_control_mixotroph	36.83	Strictly_anaerobic_line_01	36.68	Strictly_aerobic_line_01	38.66	Strictly_aerobic_supplemental_O2_line_01	40.55	Control_mixotroph_line_01	36.91
Ancestor_control_mixotroph	39.35	Strictly_anaerobic_line_01	39.43	Strictly_aerobic_line_01	47.12	Strictly_aerobic_supplemental_O2_line_01	25.02	Control_mixotroph_line_01	51.88
Ancestor_control_mixotroph	38.25	Strictly_anaerobic_line_01	51.73	Strictly_aerobic_line_01	20.86	Strictly_aerobic_supplemental_O2_line_01	41.41	Control_mixotroph_line_01	29.6
Ancestor_control_mixotroph	20.11	Strictly_anaerobic_line_01	62.51	Strictly_aerobic_line_01	27.38	Strictly_aerobic_supplemental_O2_line_01	30.72	Control_mixotroph_line_01	44.07
Ancestor_control_mixotroph	29.06	Strictly_anaerobic_line_01	45.37	Strictly_aerobic_line_01	37.6	Strictly_aerobic_supplemental_O2_line_01	46.94	Control_mixotroph_line_01	43.65
Ancestor_control_mixotroph	30.69	Strictly_anaerobic_line_01	49.85	Strictly_aerobic_line_01	40.74	Strictly_aerobic_supplemental_O2_line_01	45.18	Control_mixotroph_line_01	24.06
Ancestor_control_mixotroph	24.7	Strictly_anaerobic_line_01	50.34	Strictly_aerobic_line_01	32.36	Strictly_aerobic_supplemental_O2_line_01	39.92	Control_mixotroph_line_01	33.7
Ancestor_control_mixotroph	35.05	Strictly_anaerobic_line_01	33.91	Strictly_aerobic_line_01	43.12	Strictly_aerobic_supplemental_O2_line_01	46.27	Control_mixotroph_line_01	50.52
Ancestor_control_mixotroph	29.77	Strictly_anaerobic_line_01	64.56	Strictly_aerobic_line_01	35.69	Strictly_aerobic_supplemental_O2_line_01	57.55	Control_mixotroph_line_01	41.55
Ancestor_control_mixotroph	37.2	Strictly_anaerobic_line_01	55.82	Strictly_aerobic_line_01	37.08	Strictly_aerobic_supplemental_O2_line_01	37.21	Control_mixotroph_line_01	37.52
Ancestor_control_mixotroph	26.83	Strictly_anaerobic_line_01	59.59	Strictly_aerobic_line_01	40.11	Strictly_aerobic_supplemental_O2_line_01	51.54	Control_mixotroph_line_01	26.8
Ancestor_control_mixotroph	41.76	Strictly_anaerobic_line_01	63.21	Strictly_aerobic_line_01	30.2	Strictly_aerobic_supplemental_O2_line_01	36.47	Control_mixotroph_line_01	36.7
Ancestor_control_mixotroph	20.18	Strictly_anaerobic_line_01	56.19	Strictly_aerobic_line_01	38.93	Strictly_aerobic_supplemental_O2_line_01	43.63	Control_mixotroph_line_01	58.67
Ancestor_control_mixotroph	22.25	Strictly_anaerobic_line_01	40.66	Strictly_aerobic_line_01	26.55	Strictly_aerobic_supplemental_O2_line_01	53.6	Control_mixotroph_line_01	39.54
Ancestor_control_mixotroph	38.11	Strictly_anaerobic_line_01	49.43	Strictly_aerobic_line_01	22.52	Strictly_aerobic_supplemental_O2_line_01	63.02	Control_mixotroph_line_01	32.87
Ancestor_control_mixotroph	36.22	Strictly_anaerobic_line_01	63.49	Strictly_aerobic_line_01	22.49	Strictly_aerobic_supplemental_O2_line_01	57.1	Control_mixotroph_line_01	21.26
Ancestor_control_mixotroph	45.79	Strictly_anaerobic_line_01	49	Strictly_aerobic_line_01	29.66	Strictly_aerobic_supplemental_O2_line_01	42.43	Control_mixotroph_line_01	22.71
Ancestor_control_mixotroph	36.38	Strictly_anaerobic_line_01	50.92	Strictly_aerobic_line_01	24.29	Strictly_aerobic_supplemental_O2_line_01	36.83	Control_mixotroph_line_01	27.39
Ancestor_control_mixotroph	37.54	Strictly_anaerobic_line_01	60.04	Strictly_aerobic_line_01	38.91	Strictly_aerobic_supplemental_O2_line_01	40.47	Control_mixotroph_line_01	35.91
Ancestor_control_mixotroph	22.72	Strictly_anaerobic_line_01	50.73	Strictly_aerobic_line_01	24.43	Strictly_aerobic_supplemental_O2_line_01	45.6	Control_mixotroph_line_01	34.82
Ancestor_control_mixotroph	34.67	Strictly_anaerobic_line_01	28.07	Strictly_aerobic_line_01	34.27	Strictly_aerobic_supplemental_O2_line_01	42.69	Control_mixotroph_line_01	37.4
Ancestor_control_mixotroph	24.6	Strictly_anaerobic_line_01	39.14	Strictly_aerobic_line_01	30.12	Strictly_aerobic_supplemental_O2_line_01	45.6	Control_mixotroph_line_01	29.5
Ancestor_control_mixotroph	37.52	Strictly_anaerobic_line_01	48.8	Strictly_aerobic_line_01	24.16	Strictly_aerobic_supplemental_O2_line_01	42.23	Control_mixotroph_line_01	58.44
Ancestor_control_mixotroph	42.28	Strictly_anaerobic_line_01	33	Strictly_aerobic_line_01	27.12	Strictly_aerobic_supplemental_O2_line_01	52.31	Control_mixotroph_line_01	49.5
Ancestor_control_mixotroph	35.3	Strictly_anaerobic_line_01	28.45	Strictly_aerobic_line_01	35.16	Strictly_aerobic_supplemental_O2_line_01	64.15	Control_mixotroph_line_01	29.83
Ancestor_control_mixotroph	37.54	Strictly_anaerobic_line_01	33.14	Strictly_aerobic_line_01	21.78	Strictly_aerobic_supplemental_O2_line_01	44.98	Control_mixotroph_line_01	56.81
Ancestor_control_mixotroph	25.41	Strictly_anaerobic_line_01	57.43	Strictly_aerobic_line_01	30.34	Strictly_aerobic_supplemental_O2_line_01	37.45	Control_mixotroph_line_01	54.91
Ancestor_control_mixotroph	25.15	Strictly_anaerobic_line_01	45.38	Strictly_aerobic_line_01	20.2	Strictly_aerobic_supplemental_O2_line_01	46.78	Control_mixotroph_line_01	37.17
Ancestor_control_mixotroph	27.99	Strictly_anaerobic_line_01	58.75	Strictly_aerobic_line_01	30.29	Strictly_aerobic_supplemental_O2_line_01	45.93	Control_mixotroph_line_01	63.11
Ancestor_control_mixotroph	37.74	Strictly_anaerobic_line_01	41.33	Strictly_aerobic_line_01	32.6	Strictly_aerobic_supplemental_O2_line_01	38.13	Control_mixotroph_line_01	40.08
Ancestor_control_mixotroph	29.14	Strictly_anaerobic_line_01	52.75	Strictly_aerobic_line_01	23.96	Strictly_aerobic_supplemental_O2_line_01	60.3	Control_mixotroph_line_01	56.39
Ancestor_control_mixotroph	26.29	Strictly_anaerobic_line_01	44.56	Strictly_aerobic_line_01	25.15	Strictly_aerobic_supplemental_O2_line_01	49.85	Control_mixotroph_line_01	41.29
Ancestor_control_mixotroph	32.86	Strictly_anaerobic_line_01	43.89	Strictly_aerobic_line_01	31.35	Strictly_aerobic_supplemental_O2_line_01	37.43	Control_mixotroph_line_01	50.5
Ancestor_control_mixotroph	38.43	Strictly_anaerobic_line_01	29.91	Strictly_aerobic_line_01	20.27	Strictly_aerobic_supplemental_O2_line_01	43.01	Control_mixotroph_line_01	50.26
Ancestor_control_mixotroph	40.13	Strictly_anaerobic_line_01	62.44	Strictly_aerobic_line_01	37.01	Strictly_aerobic_supplemental_O2_line_01	62.17	Control_mixotroph_line_01	29.8
Ancestor_control_mixotroph	21.45	Strictly_anaerobic_line_01	34.88	Strictly_aerobic_line_01	20.2	Strictly_aerobic_supplemental_O2_line_01	37	Control_mixotroph_line_01	59.55
Ancestor_control_mixotroph	27.03	Strictly_anaerobic_line_01	54.12	Strictly_aerobic_line_01	39.39	Strictly_aerobic_supplemental_O2_line_01	40.17	Control_mixotroph_line_01	59.7
Ancestor_control_mixotroph	34.01	Strictly_anaerobic_line_01	68.73	Strictly_aerobic_line_01	23.88	Strictly_aerobic_supplemental_O2_line_01	30.3	Control_mixotroph_line_01	25.14
Ancestor_control_mixotroph	28.85	Strictly_anaerobic_line_01	60.02	Strictly_aerobic_line_01	32.9	Strictly_aerobic_supplemental_O2_line_01	42.97	Control_mixotroph_line_01	37.89
Ancestor_control_mixotroph	38.08	Strictly_anaerobic_line_01	58.45	Strictly_aerobic_line_01	24.51	Strictly_aerobic_supplemental_O2_line_01	20.13	Control_mixotroph_line_01	37.18
Ancestor_control_mixotroph	29.69	Strictly_anaerobic_line_01	57.13	Strictly_aerobic_line_01	20.36	Strictly_aerobic_supplemental_O2_line_01	53.71	Control_mixotroph_line_01	53.02
Ancestor_control_mixotroph	40.18	Strictly_anaerobic_line_01	36.81	Strictly_aerobic_line_01	23.27	Strictly_aerobic_supplemental_O2_line_01	39.43	Control_mixotroph_line_01	64.43
Ancestor_control_mixotroph	25.78	Strictly_anaerobic_line_01	25.94	Strictly_aerobic_line_01	26.36	Strictly_aerobic_supplemental_O2_line_01	46.81	Control_mixotroph_line_01	50.14
Ancestor_control_mixotroph	28.63	Strictly_anaerobic_line_01	31.11	Strictly_aerobic_line_01	25.59	Strictly_aerobic_supplemental_O2_line_01	49.73	Control_mixotroph_line_01	35.16
Ancestor_control_mixotroph	24.63	Strictly_anaerobic_line_01	47.86	Strictly_aerobic_line_01	39.16	Strictly_aerobic_supplemental_O2_line_01	36.63	Control_mixotroph_line_01	23.49
Ancestor_control_mixotroph	21.5	Strictly_anaerobic_line_01	61.56	Strictly_aerobic_line_01	21.83	Strictly_aerobic_supplemental_O2_line_01	43.99	Control_mixotroph_line_01	60.75
Ancestor_control_mixotroph	35.94	Strictly_anaerobic_line_01	48.39	Strictly_aerobic_line_01	38.77	Strictly_aerobic_supplemental_O2_line_01	61.93	Control_mixotroph_line_01	31.4
Ancestor_control_mixotroph	26.62	Strictly_anaerobic_line_01	50.93	Strictly_aerobic_line_01	34.94	Strictly_aerobic_supplemental_O2_line_01	34.17	Control_mixotroph_line_01	45.72
Ancestor_control_mixotroph	43.7	Strictly_anaerobic_line_01	62.97	Strictly_aerobic_line_01	35.32	Strictly_aerobic_supplemental_O2_line_01	55.02	Control_mixotroph_line_01	34.62
Ancestor_control_mixotroph	27.74	Strictly_anaerobic_line_01	59.09	Strictly_aerobic_line_01	20.38	Strictly_aerobic_supplemental_O2_line_01	42.92	Control_mixotroph_line_01	33.71
Ancestor_control_mixotroph	33.19	Strictly_anaerobic_line_01	53.55	Strictly_aerobic_line_01	42.93	Strictly_aerobic_supplemental_O2_line_01	54.78	Control_mixotroph_line_01	49.73
Ancestor_control_mixotroph	20.56	Strictly_anaerobic_line_01	53.91	Strictly_aerobic_line_01	32.49	Strictly_aerobic_supplemental_O2_line_01	56.88	Control_mixotroph_line_01	27.51
Ancestor_control_mixotroph	42.12	Strictly_anaerobic_line_01	54.7	Strictly_aerobic_line_01	27.34	Strictly_aerobic_supplemental_O2_line_01	40.9	Control_mixotroph_line_01	34.39
Ancestor_control_mixotroph	31.72	Strictly_anaerobic_line_01	63.93	Strictly_aerobic_line_01	23.07	Strictly_aerobic_supplemental_O2_line_01	35.16	Control_mixotroph_line_01	51.86
Ancestor_control_mixotroph	41.71	Strictly_anaerobic_line_01	54.19	Strictly_aerobic_line_01	37.08	Strictly_aerobic_supplemental_O2_line_01	37.42	Control_mixotroph_line_01	28.99
Ancestor_control_mixotroph	20.1	Strictly_anaerobic_line_01	26.4	Strictly_aerobic_line_01	33.46	Strictly_aerobic_supplemental_O2_line_01	37.86	Control_mixotroph_line_01	34.18
Ancestor_control_mixotroph	31.8	Strictly_anaerobic_line_01	50.23	Strictly_aerobic_line_01	21.61	Strictly_aerobic_supplemental_O2_line_01	59.12	Control_mixotroph_line_01	20.13
Ancestor_control_mixotroph	32.51	Strictly_anaerobic_line_01	46.4	Strictly_aerobic_line_01	48.04	Strictly_aerobic_supplemental_O2_line_01	47.18	Control_mixotroph_line_01	43.95
Ancestor_control_mixotroph	37.58	Strictly_anaerobic_line_01	52.9	Strictly_aerobic_line_01	35.83	Strictly_aerobic_supplemental_O2_line_01	29.65	Control_mixotroph_line_01	43.03
Ancestor_control_mixotroph	20.41	Strictly_anaerobic_line_01	39.68	Strictly_aerobic_line_01	48.22	Strictly_aerobic_supplemental_O2_line_01	33.32	Control_mixotroph_line_01	23.12
Ancestor_control_mixotroph	25.87	Strictly_anaerobic_line_01	32.41	Strictly_aerobic_line_01	40.62	Strictly_aerobic_supplemental_O2_line_01	30.79	Control_mixotroph_line_01	47.14
Ancestor_control_mixotroph	20.88	Strictly_anaerobic_line_01	55.85	Strictly_aerobic_line_01	37.44	Strictly_aerobic_supplemental_O2_line_01	40.73	Control_mixotroph_line_01	48.74
Ancestor_control_mixotroph	30.47	Strictly_anaerobic_line_01	67.91	Strictly_aerobic_line_01	35.63	Strictly_aerobic_supplemental_O2_line_01	30.43	Control_mixotroph_line_01	54.79
Ancestor_control_mixotroph	29.57	Strictly_anaerobic_line_01	61.84	Strictly_aerobic_line_01	21.89	Strictly_aerobic_supplemental_O2_line_01	68.35	Control_mixotroph_line_01	55.38
Ancestor_control_mixotroph	39.07	Strictly_anaerobic_line_01	56.28	Strictly_aerobic_line_01	21.53	Strictly_aerobic_supplemental_O2_line_01	40.82	Control_mixotroph_line_01	46.47
Ancestor_control_mixotroph	28.59	Strictly_anaerobic_line_01	57.93	Strictly_aerobic_line_01	36.29	Strictly_aerobic_supplemental_O2_line_01	58.03	Control_mixotroph_line_01	37.7
Ancestor_control_mixotroph	30.67	Strictly_anaerobic_line_01	45.65	Strictly_aerobic_line_01	41.08	Strictly_aerobic_supplemental_O2_line_01	51.69	Control_mixotroph_line_01	27.26
Ancestor_control_mixotroph	30.24	Strictly_anaerobic_line_01	21.09	Strictly_aerobic_line_01	42.46	Strictly_aerobic_supplemental_O2_line_01	38.91	Control_mixotroph_line_01	45.01
Ancestor_control_mixotroph	25.56	Strictly_anaerobic_line_01	56.72	Strictly_aerobic_line_01	28.21	Strictly_aerobic_supplemental_O2_line_01	57.37	Control_mixotroph_line_01	47.66
Ancestor_control_mixotroph	30.14	Strictly_anaerobic_line_01	54.29	Strictly_aerobic_line_01	31	Strictly_aerobic_supplemental_O2_line_01	56.63	Control_mixotroph_line_01	22.84
Ancestor_control_mixotroph	31.63	Strictly_anaerobic_line_01	58.99	Strictly_aerobic_line_01	39.52	Strictly_aerobic_supplemental_O2_line_01	40.04	Control_mixotroph_line_01	64.72
Ancestor_control_mixotroph	32.52	Strictly_anaerobic_line_01	71.26	Strictly_aerobic_line_01	37.92	Strictly_aerobic_supplemental_O2_line_01	57.24	Control_mixotroph_line_01	52.16
Ancestor_control_mixotroph	33.23	Strictly_anaerobic_line_01	37.59	Strictly_aerobic_line_01	28.79	Strictly_aerobic_supplemental_O2_line_01	35.64	Control_mixotroph_line_01	37.46
Ancestor_control_mixotroph	28.72	Strictly_anaerobic_line_01	50.19	Strictly_aerobic_line_01	21.68	Strictly_aerobic_supplemental_O2_line_01	42.02	Control_mixotroph_line_01	48.95
Ancestor_control_mixotroph	21.87	Strictly_anaerobic_line_01	51.81	Strictly_aerobic_line_01	35.2	Strictly_aerobic_supplemental_O2_line_01	56.65	Control_mixotroph_line_01	27.11
Ancestor_control_mixotroph	42.85	Strictly_anaerobic_line_01	45.45	Strictly_aerobic_line_01	23.83	Strictly_aerobic_supplemental_O2_line_01	52.77	Control_mixotroph_line_01	27.37
Ancestor_control_mixotroph	37.72	Strictly_anaerobic_line_01	30.94	Strictly_aerobic_line_01	32.46	Strictly_aerobic_supplemental_O2_line_01	48.65	Control_mixotroph_line_01	49.93
Ancestor_control_mixotroph	26.66	Strictly_anaerobic_line_01	54.11	Strictly_aerobic_line_01	22.19	Strictly_aerobic_supplemental_O2_line_01	45.29	Control_mixotroph_line_01	25.14
Ancestor_control_mixotroph	23.48	Strictly_anaerobic_line_01	63.13	Strictly_aerobic_line_01	39.66	Strictly_aerobic_supplemental_O2_line_01	53.16	Control_mixotroph_line_01	40.18
Ancestor_control_mixotroph	29.34	Strictly_anaerobic_line_01	33.3	Strictly_aerobic_line_01	45.62	Strictly_aerobic_supplemental_O2_line_01	46.2	Control_mixotroph_line_01	35.57
Ancestor_control_mixotroph	25.74	Strictly_anaerobic_line_01	42.1	Strictly_aerobic_line_01	38.43	Strictly_aerobic_supplemental_O2_line_01	44.9	Control_mixotroph_line_01	33.1
Ancestor_control_mixotroph	20.69	Strictly_anaerobic_line_01	49.02	Strictly_aerobic_line_01	34.93	Strictly_aerobic_supplemental_O2_line_01	45.91	Control_mixotroph_line_01	38.27
Ancestor_control_mixotroph	44.33	Strictly_anaerobic_line_01	47.79	Strictly_aerobic_line_01	25.96	Strictly_aerobic_supplemental_O2_line_01	52.55	Control_mixotroph_line_01	34.52
Ancestor_control_mixotroph	24.27	Strictly_anaerobic_line_01	43.09	Strictly_aerobic_line_01	20.32	Strictly_aerobic_supplemental_O2_line_01	41.71	Control_mixotroph_line_01	51.78
Ancestor_control_mixotroph	29.24	Strictly_anaerobic_line_01	22.69	Strictly_aerobic_line_01	32.75	Strictly_aerobic_supplemental_O2_line_01	68.27	Control_mixotroph_line_01	50.78
Ancestor_control_mixotroph	32.06	Strictly_anaerobic_line_01	54.97	Strictly_aerobic_line_01	25.91	Strictly_aerobic_supplemental_O2_line_01	41.23	Control_mixotroph_line_01	56.79
Ancestor_control_mixotroph	46.97	Strictly_anaerobic_line_01	24.08	Strictly_aerobic_line_01	28.87	Strictly_aerobic_supplemental_O2_line_01	50.16	Control_mixotroph_line_01	45.43
Ancestor_control_mixotroph	24.56	Strictly_anaerobic_line_01	64.79	Strictly_aerobic_line_01	29	Strictly_aerobic_supplemental_O2_line_01	38.08	Control_mixotroph_line_01	62.48
Ancestor_control_mixotroph	25.37	Strictly_anaerobic_line_01	52.16	Strictly_aerobic_line_01	21.77	Strictly_aerobic_supplemental_O2_line_01	57.26	Control_mixotroph_line_01	38.02
Ancestor_control_mixotroph	31.94	Strictly_anaerobic_line_01	44.2	Strictly_aerobic_line_01	40.15	Strictly_aerobic_supplemental_O2_line_01	48.26	Control_mixotroph_line_01	35.21
Ancestor_control_mixotroph	27.81	Strictly_anaerobic_line_01	58.51	Strictly_aerobic_line_01	22.72	Strictly_aerobic_supplemental_O2_line_01	51	Control_mixotroph_line_01	35.23
Ancestor_control_mixotroph	24.91	Strictly_anaerobic_line_01	65.86	Strictly_aerobic_line_01	38.83	Strictly_aerobic_supplemental_O2_line_01	50.62	Control_mixotroph_line_01	47.48
Ancestor_control_mixotroph	31.11	Strictly_anaerobic_line_01	44.91	Strictly_aerobic_line_01	34.45	Strictly_aerobic_supplemental_O2_line_01	50.81	Control_mixotroph_line_01	39.84
Ancestor_control_mixotroph	24.07	Strictly_anaerobic_line_01	40.87	Strictly_aerobic_line_01	36.22	Strictly_aerobic_supplemental_O2_line_01	51.25	Control_mixotroph_line_01	35.68
Ancestor_control_mixotroph	20.6	Strictly_anaerobic_line_01	48.19	Strictly_aerobic_line_01	20.47	Strictly_aerobic_supplemental_O2_line_01	48.52	Control_mixotroph_line_01	56.42
Ancestor_control_mixotroph	28.71	Strictly_anaerobic_line_01	69.07	Strictly_aerobic_line_01	40.95	Strictly_aerobic_supplemental_O2_line_01	21.01	Control_mixotroph_line_01	39.23
Ancestor_control_mixotroph	34.43	Strictly_anaerobic_line_01	31.95	Strictly_aerobic_line_01	31.04	Strictly_aerobic_supplemental_O2_line_01	53.29	Control_mixotroph_line_01	34.85
Ancestor_control_mixotroph	20.3	Strictly_anaerobic_line_01	51.93	Strictly_aerobic_line_01	41.7	Strictly_aerobic_supplemental_O2_line_01	38.7	Control_mixotroph_line_01	63.31
Ancestor_control_mixotroph	34.1	Strictly_anaerobic_line_01	53.79	Strictly_aerobic_line_01	21.88	Strictly_aerobic_supplemental_O2_line_01	62.09	Control_mixotroph_line_01	46.17
Ancestor_control_mixotroph	37.09	Strictly_anaerobic_line_01	53.06	Strictly_aerobic_line_01	31.6	Strictly_aerobic_supplemental_O2_line_01	46.99	Control_mixotroph_line_01	25.64
Ancestor_control_mixotroph	21.72	Strictly_anaerobic_line_01	58.67	Strictly_aerobic_line_01	21.64	Strictly_aerobic_supplemental_O2_line_01	39.57	Control_mixotroph_line_01	47.64
Ancestor_control_mixotroph	24.26	Strictly_anaerobic_line_01	58.03	Strictly_aerobic_line_01	23.17	Strictly_aerobic_supplemental_O2_line_01	46.77	Control_mixotroph_line_01	42.96
Ancestor_control_mixotroph	30.34	Strictly_anaerobic_line_01	60	Strictly_aerobic_line_01	27.01	Strictly_aerobic_supplemental_O2_line_01	39.46	Control_mixotroph_line_01	67.94
Ancestor_control_mixotroph	26.5	Strictly_anaerobic_line_01	60.2	Strictly_aerobic_line_01	36.83	Strictly_aerobic_supplemental_O2_line_01	33.9	Control_mixotroph_line_01	59.95
Ancestor_control_mixotroph	20.27	Strictly_anaerobic_line_01	60.42	Strictly_aerobic_line_01	26.06	Strictly_aerobic_supplemental_O2_line_01	42.18	Control_mixotroph_line_01	46.31
Ancestor_control_mixotroph	29.38	Strictly_anaerobic_line_01	44.11	Strictly_aerobic_line_01	47.58	Strictly_aerobic_supplemental_O2_line_01	53.08	Control_mixotroph_line_01	46.4
Ancestor_control_mixotroph	36.06	Strictly_anaerobic_line_01	52.87	Strictly_aerobic_line_01	26.44	Strictly_aerobic_supplemental_O2_line_01	41.13	Control_mixotroph_line_01	63.67
Ancestor_control_mixotroph	26.57	Strictly_anaerobic_line_01	53.18	Strictly_aerobic_line_01	21.71	Strictly_aerobic_supplemental_O2_line_01	39.99	Control_mixotroph_line_01	39.66
Ancestor_control_mixotroph	28.64	Strictly_anaerobic_line_01	35.95	Strictly_aerobic_line_01	33.98	Strictly_aerobic_supplemental_O2_line_01	22.53	Control_mixotroph_line_01	39.22
Ancestor_control_mixotroph	25.76	Strictly_anaerobic_line_01	63.94	Strictly_aerobic_line_01	21.2	Strictly_aerobic_supplemental_O2_line_01	41.62	Control_mixotroph_line_01	39.74
Ancestor_control_mixotroph	38.21	Strictly_anaerobic_line_01	66.2	Strictly_aerobic_line_01	30.29	Strictly_aerobic_supplemental_O2_line_01	37.91	Control_mixotroph_line_01	38.17
Ancestor_control_mixotroph	33.94	Strictly_anaerobic_line_01	62.65	Strictly_aerobic_line_01	39.86	Strictly_aerobic_supplemental_O2_line_01	41.19	Control_mixotroph_line_01	43.64
Ancestor_control_mixotroph	31.64	Strictly_anaerobic_line_01	60.19	Strictly_aerobic_line_01	22.39	Strictly_aerobic_supplemental_O2_line_01	45.42	Control_mixotroph_line_01	45.73
Ancestor_control_mixotroph	22.66	Strictly_anaerobic_line_01	51.2	Strictly_aerobic_line_01	40.92	Strictly_aerobic_supplemental_O2_line_01	47	Control_mixotroph_line_01	34.42
Ancestor_control_mixotroph	44.49	Strictly_anaerobic_line_01	56.78	Strictly_aerobic_line_01	41.92	Strictly_aerobic_supplemental_O2_line_01	35.31	Control_mixotroph_line_01	51.83
Ancestor_control_mixotroph	45.52	Strictly_anaerobic_line_01	46.7	Strictly_aerobic_line_01	40.15	Strictly_aerobic_supplemental_O2_line_01	39.35	Control_mixotroph_line_01	60.58
Ancestor_control_mixotroph	24.21	Strictly_anaerobic_line_01	52.78	Strictly_aerobic_line_01	31.25	Strictly_aerobic_supplemental_O2_line_01	57.89	Control_mixotroph_line_01	39.24
Ancestor_control_mixotroph	28.38	Strictly_anaerobic_line_01	57.42	Strictly_aerobic_line_01	29.85	Strictly_aerobic_supplemental_O2_line_01	37.06	Control_mixotroph_line_01	35.98
Ancestor_control_mixotroph	44.09	Strictly_anaerobic_line_01	62.61	Strictly_aerobic_line_01	22.69	Strictly_aerobic_supplemental_O2_line_01	48.89	Control_mixotroph_line_01	52.33
Ancestor_control_mixotroph	30.73	Strictly_anaerobic_line_01	53.8	Strictly_aerobic_line_01	23.61	Strictly_aerobic_supplemental_O2_line_01	59.2	Control_mixotroph_line_01	62.69
Ancestor_control_mixotroph	23.89	Strictly_anaerobic_line_01	55.74	Strictly_aerobic_line_01	24.05	Strictly_aerobic_supplemental_O2_line_01	34.76	Control_mixotroph_line_01	63.32
Ancestor_control_mixotroph	32.02	Strictly_anaerobic_line_01	58.14	Strictly_aerobic_line_01	33.68	Strictly_aerobic_supplemental_O2_line_01	37.95	Control_mixotroph_line_01	36.14
Ancestor_control_mixotroph	20.97	Strictly_anaerobic_line_01	55.38	Strictly_aerobic_line_01	29.35	Strictly_aerobic_supplemental_O2_line_01	40.51	Control_mixotroph_line_01	52.64
Ancestor_control_mixotroph	21.93	Strictly_anaerobic_line_01	42.39	Strictly_aerobic_line_01	46.53	Strictly_aerobic_supplemental_O2_line_01	40.69	Control_mixotroph_line_01	47.67
Ancestor_control_mixotroph	40.8	Strictly_anaerobic_line_01	20.14	Strictly_aerobic_line_01	22.8	Strictly_aerobic_supplemental_O2_line_01	45.95	Control_mixotroph_line_01	36.39
Ancestor_control_mixotroph	37.12	Strictly_anaerobic_line_01	38.78	Strictly_aerobic_line_01	24.52	Strictly_aerobic_supplemental_O2_line_01	41.03	Control_mixotroph_line_01	51.49
Ancestor_control_mixotroph	41.9	Strictly_anaerobic_line_01	57.22	Strictly_aerobic_line_01	34.04	Strictly_aerobic_supplemental_O2_line_01	60.55	Control_mixotroph_line_01	51.09
Ancestor_control_mixotroph	39.09	Strictly_anaerobic_line_01	45.22	Strictly_aerobic_line_01	20.81	Strictly_aerobic_supplemental_O2_line_01	44.88	Control_mixotroph_line_01	36.69
Ancestor_control_mixotroph	27.51	Strictly_anaerobic_line_01	63.21	Strictly_aerobic_line_01	41.28	Strictly_aerobic_supplemental_O2_line_01	59.48	Control_mixotroph_line_01	25.04
Ancestor_control_mixotroph	20.15	Strictly_anaerobic_line_01	45.7	Strictly_aerobic_line_01	40.87	Strictly_aerobic_supplemental_O2_line_01	47.41	Control_mixotroph_line_01	21.53
Ancestor_control_mixotroph	26.38	Strictly_anaerobic_line_01	52.85	Strictly_aerobic_line_01	23.18	Strictly_aerobic_supplemental_O2_line_01	35.1	Control_mixotroph_line_01	46.91
Ancestor_control_mixotroph	24.17	Strictly_anaerobic_line_01	30.68	Strictly_aerobic_line_01	31.93	Strictly_aerobic_supplemental_O2_line_01	38.34	Control_mixotroph_line_01	28.35
Ancestor_control_mixotroph	29.51	Strictly_anaerobic_line_01	61.54	Strictly_aerobic_line_01	34.1	Strictly_aerobic_supplemental_O2_line_01	43.58	Control_mixotroph_line_01	44.87
Ancestor_control_mixotroph	30.43	Strictly_anaerobic_line_01	38.59	Strictly_aerobic_line_01	28.36	Strictly_aerobic_supplemental_O2_line_01	32.67	Control_mixotroph_line_01	32.22
Ancestor_control_mixotroph	33.79	Strictly_anaerobic_line_01	33.57	Strictly_aerobic_line_01	47.45	Strictly_aerobic_supplemental_O2_line_01	45.36	Control_mixotroph_line_01	40.12
Ancestor_control_mixotroph	28.36	Strictly_anaerobic_line_01	26.38	Strictly_aerobic_line_01	36.1	Strictly_aerobic_supplemental_O2_line_01	53.94	Control_mixotroph_line_01	52.62
Ancestor_control_mixotroph	42.74	Strictly_anaerobic_line_01	51.87	Strictly_aerobic_line_01	28.53	Strictly_aerobic_supplemental_O2_line_01	40.85	Control_mixotroph_line_01	54.08
Ancestor_control_mixotroph	35.62	Strictly_anaerobic_line_01	30.05	Strictly_aerobic_line_01	26.37	Strictly_aerobic_supplemental_O2_line_01	35.43	Control_mixotroph_line_01	43.49
Ancestor_control_mixotroph	23.65	Strictly_anaerobic_line_01	32.66	Strictly_aerobic_line_01	26.32	Strictly_aerobic_supplemental_O2_line_01	27.55	Control_mixotroph_line_01	31.8
Ancestor_control_mixotroph	40.38	Strictly_anaerobic_line_01	59.92	Strictly_aerobic_line_01	33.69	Strictly_aerobic_supplemental_O2_line_01	51.86	Control_mixotroph_line_01	48.13
Ancestor_control_mixotroph	35.44	Strictly_anaerobic_line_01	39.17	Strictly_aerobic_line_01	35.57	Strictly_aerobic_supplemental_O2_line_01	55.4	Control_mixotroph_line_01	30.07
Ancestor_control_mixotroph	24.53	Strictly_anaerobic_line_01	63.76	Strictly_aerobic_line_01	21.64	Strictly_aerobic_supplemental_O2_line_01	39.04	Control_mixotroph_line_01	42.4
Ancestor_control_mixotroph	31.1	Strictly_anaerobic_line_01	35.09	Strictly_aerobic_line_01	21.51	Strictly_aerobic_supplemental_O2_line_01	54.79	Control_mixotroph_line_01	41.81
Ancestor_control_mixotroph	32.98	Strictly_anaerobic_line_01	60.99	Strictly_aerobic_line_01	29.72	Strictly_aerobic_supplemental_O2_line_01	58.26	Control_mixotroph_line_01	53.02
Ancestor_control_mixotroph	30.92	Strictly_anaerobic_line_01	43.08	Strictly_aerobic_line_01	23.87	Strictly_aerobic_supplemental_O2_line_01	45.75	Control_mixotroph_line_01	35.42
Ancestor_control_mixotroph	30.62	Strictly_anaerobic_line_01	24.86	Strictly_aerobic_line_01	27.5	Strictly_aerobic_supplemental_O2_line_01	47.87	Control_mixotroph_line_01	46.32
Ancestor_control_mixotroph	20.13	Strictly_anaerobic_line_01	35.28	Strictly_aerobic_line_01	26.64	Strictly_aerobic_supplemental_O2_line_01	55.62	Control_mixotroph_line_01	54.91
Ancestor_control_mixotroph	39.79	Strictly_anaerobic_line_01	57.46	Strictly_aerobic_line_01	38.92	Strictly_aerobic_supplemental_O2_line_01	58.85	Control_mixotroph_line_01	46.89
Ancestor_control_mixotroph	31.78	Strictly_anaerobic_line_01	29.64	Strictly_aerobic_line_01	26.45	Strictly_aerobic_supplemental_O2_line_01	42.38	Control_mixotroph_line_01	26.21
Ancestor_control_mixotroph	38.33	Strictly_anaerobic_line_01	62.84	Strictly_aerobic_line_01	44.84	Strictly_aerobic_supplemental_O2_line_01	43.05	Control_mixotroph_line_01	30.51
Ancestor_control_mixotroph	34.85	Strictly_anaerobic_line_01	45.02	Strictly_aerobic_line_01	32.48	Strictly_aerobic_supplemental_O2_line_01	49.13	Control_mixotroph_line_01	40.55
Ancestor_control_mixotroph	27.44	Strictly_anaerobic_line_01	61.95	Strictly_aerobic_line_01	37.65	Strictly_aerobic_supplemental_O2_line_01	43.25	Control_mixotroph_line_01	57.67
Ancestor_control_mixotroph	39.41	Strictly_anaerobic_line_01	78.34	Strictly_aerobic_line_01	20.92	Strictly_aerobic_supplemental_O2_line_01	56.07	Control_mixotroph_line_01	45.39
Ancestor_control_mixotroph	46.06	Strictly_anaerobic_line_01	21.49	Strictly_aerobic_line_01	47.13	Strictly_aerobic_supplemental_O2_line_01	49.9	Control_mixotroph_line_01	38.96
Ancestor_control_mixotroph	28.74	Strictly_anaerobic_line_01	43.31	Strictly_aerobic_line_01	31.46	Strictly_aerobic_supplemental_O2_line_01	58.53	Control_mixotroph_line_01	29.99
Ancestor_control_mixotroph	31.74	Strictly_anaerobic_line_01	47.35	Strictly_aerobic_line_01	38.93	Strictly_aerobic_supplemental_O2_line_01	52.76	Control_mixotroph_line_01	36.6
Ancestor_control_mixotroph	30.15	Strictly_anaerobic_line_01	65.29	Strictly_aerobic_line_01	41.83	Strictly_aerobic_supplemental_O2_line_01	40.01	Control_mixotroph_line_01	55.67
Ancestor_control_mixotroph	25.44	Strictly_anaerobic_line_01	36.84	Strictly_aerobic_line_01	39.12	Strictly_aerobic_supplemental_O2_line_01	31.55	Control_mixotroph_line_01	26.34
Ancestor_control_mixotroph	26.25	Strictly_anaerobic_line_01	54.1	Strictly_aerobic_line_01	36.11	Strictly_aerobic_supplemental_O2_line_01	57.31	Control_mixotroph_line_01	36.31
Ancestor_control_mixotroph	41	Strictly_anaerobic_line_01	59.82	Strictly_aerobic_line_01	21.44	Strictly_aerobic_supplemental_O2_line_01	22.88	Control_mixotroph_line_01	45.03
Ancestor_control_mixotroph	28.06	Strictly_anaerobic_line_01	59.26	Strictly_aerobic_line_01	32.8	Strictly_aerobic_supplemental_O2_line_01	39.15	Control_mixotroph_line_01	32.35
Ancestor_control_mixotroph	25.47	Strictly_anaerobic_line_01	35.91	Strictly_aerobic_line_01	31.45	Strictly_aerobic_supplemental_O2_line_01	41.69	Control_mixotroph_line_01	49.97
Ancestor_control_mixotroph	33.67	Strictly_anaerobic_line_01	55.94	Strictly_aerobic_line_01	21.5	Strictly_aerobic_supplemental_O2_line_01	49.48	Control_mixotroph_line_01	32.06
Ancestor_control_mixotroph	30.12	Strictly_anaerobic_line_01	56.58	Strictly_aerobic_line_01	29.99	Strictly_aerobic_supplemental_O2_line_01	43.87	Control_mixotroph_line_01	22.12
Ancestor_control_mixotroph	32.71	Strictly_anaerobic_line_01	53.1	Strictly_aerobic_line_01	44.72	Strictly_aerobic_supplemental_O2_line_01	52.36	Control_mixotroph_line_01	24.53
Ancestor_control_mixotroph	26.86	Strictly_anaerobic_line_01	50.59	Strictly_aerobic_line_01	25.3	Strictly_aerobic_supplemental_O2_line_01	60.25	Control_mixotroph_line_01	24.46
Ancestor_control_mixotroph	22.75	Strictly_anaerobic_line_01	48.05	Strictly_aerobic_line_01	37.29	Strictly_aerobic_supplemental_O2_line_01	28.39	Control_mixotroph_line_01	45.24
Ancestor_control_mixotroph	30.8	Strictly_anaerobic_line_01	79.17	Strictly_aerobic_line_01	36.13	Strictly_aerobic_supplemental_O2_line_01	39.14	Control_mixotroph_line_01	37.93
Ancestor_control_mixotroph	34.11	Strictly_anaerobic_line_01	62.16	Strictly_aerobic_line_01	41.18	Strictly_aerobic_supplemental_O2_line_01	38.99	Control_mixotroph_line_01	53.96
Ancestor_control_mixotroph	30.99	Strictly_anaerobic_line_01	47.86	Strictly_aerobic_line_01	28.61	Strictly_aerobic_supplemental_O2_line_01	48.7	Control_mixotroph_line_01	23.84
Ancestor_control_mixotroph	36.89	Strictly_anaerobic_line_01	53.3	Strictly_aerobic_line_01	32.14	Strictly_aerobic_supplemental_O2_line_01	23.82	Control_mixotroph_line_01	32.46
Ancestor_control_mixotroph	32.63	Strictly_anaerobic_line_01	32.51	Strictly_aerobic_line_01	33.36	Strictly_aerobic_supplemental_O2_line_01	35.82	Control_mixotroph_line_01	26.42
Ancestor_control_mixotroph	22.16	Strictly_anaerobic_line_01	58.95	Strictly_aerobic_line_01	29.59	Strictly_aerobic_supplemental_O2_line_01	47.04	Control_mixotroph_line_01	24.65
Ancestor_control_mixotroph	38.71	Strictly_anaerobic_line_01	41.34	Strictly_aerobic_line_01	34.09	Strictly_aerobic_supplemental_O2_line_01	52.85	Control_mixotroph_line_01	34.44
Ancestor_control_mixotroph	26.83	Strictly_anaerobic_line_01	29.85	Strictly_aerobic_line_01	43.64	Strictly_aerobic_supplemental_O2_line_01	47.56	Control_mixotroph_line_01	65.46
Ancestor_control_mixotroph	38.8	Strictly_anaerobic_line_01	23.94	Strictly_aerobic_line_01	31.12	Strictly_aerobic_supplemental_O2_line_01	46.56	Control_mixotroph_line_01	28.93
Ancestor_control_mixotroph	40.43	Strictly_anaerobic_line_01	35.61	Strictly_aerobic_line_01	47	Strictly_aerobic_supplemental_O2_line_01	42.2	Control_mixotroph_line_01	33.69
Ancestor_control_mixotroph	34.16	Strictly_anaerobic_line_01	33.98	Strictly_aerobic_line_01	29.18	Strictly_aerobic_supplemental_O2_line_01	22.35	Control_mixotroph_line_01	54.85
Ancestor_control_mixotroph	24.92	Strictly_anaerobic_line_01	61.4	Strictly_aerobic_line_01	42.87	Strictly_aerobic_supplemental_O2_line_01	44.65	Control_mixotroph_line_01	35.59
Ancestor_control_mixotroph	38.06	Strictly_anaerobic_line_01	49.07	Strictly_aerobic_line_01	22	Strictly_aerobic_supplemental_O2_line_01	66.74	Control_mixotroph_line_01	33.4
Ancestor_control_mixotroph	35.86	Strictly_anaerobic_line_01	53.47	Strictly_aerobic_line_01	45.75	Strictly_aerobic_supplemental_O2_line_01	40.34	Control_mixotroph_line_01	28.64
Ancestor_control_mixotroph	20.13	Strictly_anaerobic_line_01	46.66	Strictly_aerobic_line_01	37.84	Strictly_aerobic_supplemental_O2_line_01	49.61	Control_mixotroph_line_01	35.32
Ancestor_control_mixotroph	25.05	Strictly_anaerobic_line_01	35.62	Strictly_aerobic_line_01	20.75	Strictly_aerobic_supplemental_O2_line_01	55.26	Control_mixotroph_line_01	63.36
Ancestor_control_mixotroph	27.86	Strictly_anaerobic_line_01	48.81	Strictly_aerobic_line_01	36.99	Strictly_aerobic_supplemental_O2_line_01	29.7	Control_mixotroph_line_01	29.02
Ancestor_control_mixotroph	21.64	Strictly_anaerobic_line_01	29.45	Strictly_aerobic_line_01	34.1	Strictly_aerobic_supplemental_O2_line_01	32.02	Control_mixotroph_line_01	30.25
Ancestor_control_mixotroph	32.42	Strictly_anaerobic_line_01	35.53	Strictly_aerobic_line_01	40.77	Strictly_aerobic_supplemental_O2_line_01	49.79	Control_mixotroph_line_01	66.33
Ancestor_control_mixotroph	36.18	Strictly_anaerobic_line_01	60.15	Strictly_aerobic_line_01	34.97	Strictly_aerobic_supplemental_O2_line_01	54.47	Control_mixotroph_line_01	60.67
Ancestor_control_mixotroph	30.57	Strictly_anaerobic_line_01	43.32	Strictly_aerobic_line_01	31.36	Strictly_aerobic_supplemental_O2_line_01	41.84	Control_mixotroph_line_01	53.22
Ancestor_control_mixotroph	22.7	Strictly_anaerobic_line_01	60.23	Strictly_aerobic_line_01	27.71	Strictly_aerobic_supplemental_O2_line_01	46.71	Control_mixotroph_line_01	55.48
Ancestor_control_mixotroph	35.32	Strictly_anaerobic_line_01	59.99	Strictly_aerobic_line_01	36.17	Strictly_aerobic_supplemental_O2_line_01	35.12	Control_mixotroph_line_01	47.8
Ancestor_control_mixotroph	32.57	Strictly_anaerobic_line_01	43.76	Strictly_aerobic_line_01	31.97	Strictly_aerobic_supplemental_O2_line_01	54.24	Control_mixotroph_line_01	29.28
Ancestor_control_mixotroph	30.75	Strictly_anaerobic_line_01	25.41	Strictly_aerobic_line_01	34.77	Strictly_aerobic_supplemental_O2_line_01	60.48	Control_mixotroph_line_01	43.34
Ancestor_control_mixotroph	31.09	Strictly_anaerobic_line_01	58.83	Strictly_aerobic_line_01	21.02	Strictly_aerobic_supplemental_O2_line_01	30.33	Control_mixotroph_line_01	23.32
Ancestor_control_mixotroph	33.94	Strictly_anaerobic_line_01	67.24	Strictly_aerobic_line_01	20.91	Strictly_aerobic_supplemental_O2_line_01	53.49	Control_mixotroph_line_01	60.47
Ancestor_control_mixotroph	34.32	Strictly_anaerobic_line_01	44.04	Strictly_aerobic_line_01	22.16	Strictly_aerobic_supplemental_O2_line_01	56.96	Control_mixotroph_line_01	20.64
Ancestor_control_mixotroph	39.67	Strictly_anaerobic_line_01	48.71	Strictly_aerobic_line_01	38.55	Strictly_aerobic_supplemental_O2_line_01	45.41	Control_mixotroph_line_01	22.82
Ancestor_control_mixotroph	32.4	Strictly_anaerobic_line_01	65.13	Strictly_aerobic_line_01	45.7	Strictly_aerobic_supplemental_O2_line_01	55.13	Control_mixotroph_line_01	54.53
Ancestor_control_mixotroph	42.26	Strictly_anaerobic_line_01	21.39	Strictly_aerobic_line_01	35.03	Strictly_aerobic_supplemental_O2_line_01	41.43	Control_mixotroph_line_01	63.61
Ancestor_control_mixotroph	29.97	Strictly_anaerobic_line_01	39.75	Strictly_aerobic_line_01	20.9	Strictly_aerobic_supplemental_O2_line_01	58.32	Control_mixotroph_line_01	45.22
Ancestor_control_mixotroph	33.03	Strictly_anaerobic_line_01	42.53	Strictly_aerobic_line_01	34.16	Strictly_aerobic_supplemental_O2_line_01	36.96	Control_mixotroph_line_01	32.12
Ancestor_control_mixotroph	24.61	Strictly_anaerobic_line_01	29.63	Strictly_aerobic_line_01	30.23	Strictly_aerobic_supplemental_O2_line_01	37.69	Control_mixotroph_line_01	36.44
Ancestor_control_mixotroph	31.47	Strictly_anaerobic_line_01	46.61	Strictly_aerobic_line_01	25.35	Strictly_aerobic_supplemental_O2_line_01	35.46	Control_mixotroph_line_01	37.85
Ancestor_control_mixotroph	22.3	Strictly_anaerobic_line_01	45.66	Strictly_aerobic_line_01	39.07	Strictly_aerobic_supplemental_O2_line_01	49.91	Control_mixotroph_line_01	41.58
Ancestor_control_mixotroph	28.56	Strictly_anaerobic_line_01	33.98	Strictly_aerobic_line_01	36.75	Strictly_aerobic_supplemental_O2_line_01	51.02	Control_mixotroph_line_01	46.02
Ancestor_control_mixotroph	34.52	Strictly_anaerobic_line_01	36.5	Strictly_aerobic_line_01	35.77	Strictly_aerobic_supplemental_O2_line_01	58.36	Control_mixotroph_line_01	25.29
Ancestor_control_mixotroph	44.24	Strictly_anaerobic_line_01	20.39	Strictly_aerobic_line_01	41.02	Strictly_aerobic_supplemental_O2_line_01	44.32	Control_mixotroph_line_01	24.06
Ancestor_control_mixotroph	38.83	Strictly_anaerobic_line_01	59.55	Strictly_aerobic_line_01	35.3	Strictly_aerobic_supplemental_O2_line_01	45.56	Control_mixotroph_line_01	64.61
Ancestor_control_mixotroph	38.32	Strictly_anaerobic_line_01	51.54	Strictly_aerobic_line_01	24.08	Strictly_aerobic_supplemental_O2_line_01	62.55	Control_mixotroph_line_01	23.56
Ancestor_control_mixotroph	22.58	Strictly_anaerobic_line_01	63.63	Strictly_aerobic_line_01	33.71	Strictly_aerobic_supplemental_O2_line_01	52.37	Control_mixotroph_line_01	34.59
Ancestor_control_mixotroph	24.33	Strictly_anaerobic_line_01	56.24	Strictly_aerobic_line_01	33.72	Strictly_aerobic_supplemental_O2_line_01	34.12	Control_mixotroph_line_01	47.01
Ancestor_control_mixotroph	35.14	Strictly_anaerobic_line_01	44.49	Strictly_aerobic_line_01	27.68	Strictly_aerobic_supplemental_O2_line_01	54.27	Control_mixotroph_line_01	35.03
Ancestor_control_mixotroph	20.72	Strictly_anaerobic_line_01	57.55	Strictly_aerobic_line_01	43.39	Strictly_aerobic_supplemental_O2_line_01	46.49	Control_mixotroph_line_01	58.95
Ancestor_control_mixotroph	23.65	Strictly_anaerobic_line_01	39.37	Strictly_aerobic_line_01	52.68	Strictly_aerobic_supplemental_O2_line_01	36.14	Control_mixotroph_line_01	31.19
Ancestor_control_mixotroph	31.28	Strictly_anaerobic_line_01	64.26	Strictly_aerobic_line_01	20.54	Strictly_aerobic_supplemental_O2_line_01	64.23	Control_mixotroph_line_01	47.01
Ancestor_control_mixotroph	45.13	Strictly_anaerobic_line_01	55.52	Strictly_aerobic_line_01	20.21	Strictly_aerobic_supplemental_O2_line_01	42.42	Control_mixotroph_line_01	54.78
Ancestor_control_mixotroph	23.34	Strictly_anaerobic_line_01	35.19	Strictly_aerobic_line_01	21.71	Strictly_aerobic_supplemental_O2_line_01	63.58	Control_mixotroph_line_01	42.72
Ancestor_control_mixotroph	31.19	Strictly_anaerobic_line_01	61.51	Strictly_aerobic_line_01	28.77	Strictly_aerobic_supplemental_O2_line_01	52.01	Control_mixotroph_line_01	36.13
Ancestor_control_mixotroph	27.73	Strictly_anaerobic_line_01	57.1	Strictly_aerobic_line_01	21.96	Strictly_aerobic_supplemental_O2_line_01	41.8	Control_mixotroph_line_01	34.59
Ancestor_control_mixotroph	35.2	Strictly_anaerobic_line_01	48.61	Strictly_aerobic_line_01	34.42	Strictly_aerobic_supplemental_O2_line_01	50.69	Control_mixotroph_line_01	26.67
Ancestor_control_mixotroph	26.75	Strictly_anaerobic_line_01	64.69	Strictly_aerobic_line_01	27.11	Strictly_aerobic_supplemental_O2_line_01	41.97	Control_mixotroph_line_01	52.03
Ancestor_control_mixotroph	40.17	Strictly_anaerobic_line_01	51.24	Strictly_aerobic_line_01	35.33	Strictly_aerobic_supplemental_O2_line_01	51.12	Control_mixotroph_line_01	56.04
Ancestor_control_mixotroph	21.39	Strictly_anaerobic_line_01	50.53	Strictly_aerobic_line_01	31.47	Strictly_aerobic_supplemental_O2_line_01	54.97	Control_mixotroph_line_01	35.98
Ancestor_control_mixotroph	24.8	Strictly_anaerobic_line_01	59.91	Strictly_aerobic_line_01	29.57	Strictly_aerobic_supplemental_O2_line_01	28.98	Control_mixotroph_line_01	34.37
Ancestor_control_mixotroph	35.46	Strictly_anaerobic_line_01	38.84	Strictly_aerobic_line_01	45.79	Strictly_aerobic_supplemental_O2_line_01	69.73	Control_mixotroph_line_01	60.19
Ancestor_control_mixotroph	25.02	Strictly_anaerobic_line_01	29.28	Strictly_aerobic_line_01	32.04	Strictly_aerobic_supplemental_O2_line_01	56.72	Control_mixotroph_line_01	56.94
Ancestor_control_mixotroph	51.36	Strictly_anaerobic_line_01	48.43	Strictly_aerobic_line_01	36.17	Strictly_aerobic_supplemental_O2_line_01	49.3	Control_mixotroph_line_01	48.31
Ancestor_control_mixotroph	21.46	Strictly_anaerobic_line_01	57.96	Strictly_aerobic_line_01	38.32	Strictly_aerobic_supplemental_O2_line_01	44.88	Control_mixotroph_line_01	27.84
Ancestor_control_mixotroph	36.74	Strictly_anaerobic_line_01	34.88	Strictly_aerobic_line_01	30.15	Strictly_aerobic_supplemental_O2_line_01	47.6	Control_mixotroph_line_01	38.73
Ancestor_control_mixotroph	41.65	Strictly_anaerobic_line_01	42.09	Strictly_aerobic_line_01	24.95	Strictly_aerobic_supplemental_O2_line_01	52.35	Control_mixotroph_line_01	59.7
Ancestor_control_mixotroph	30.36	Strictly_anaerobic_line_01	69.41	Strictly_aerobic_line_01	36.58	Strictly_aerobic_supplemental_O2_line_01	51.9	Control_mixotroph_line_01	44.62
Ancestor_control_mixotroph	26.85	Strictly_anaerobic_line_01	49.58	Strictly_aerobic_line_01	20.77	Strictly_aerobic_supplemental_O2_line_01	47.55	Control_mixotroph_line_01	23.78
Ancestor_control_mixotroph	26.8	Strictly_anaerobic_line_01	64.94	Strictly_aerobic_line_01	34.81	Strictly_aerobic_supplemental_O2_line_01	44.29	Control_mixotroph_line_01	39.63
Ancestor_control_mixotroph	27.85	Strictly_anaerobic_line_01	36.78	Strictly_aerobic_line_01	28.02	Strictly_aerobic_supplemental_O2_line_01	47.98	Control_mixotroph_line_01	47.43
Ancestor_control_mixotroph	24.24	Strictly_anaerobic_line_01	58.68	Strictly_aerobic_line_01	33.55	Strictly_aerobic_supplemental_O2_line_01	57.79	Control_mixotroph_line_01	47.07
Ancestor_control_mixotroph	27.11	Strictly_anaerobic_line_01	25.63	Strictly_aerobic_line_01	31.12	Strictly_aerobic_supplemental_O2_line_01	43	Control_mixotroph_line_01	49.59
Ancestor_control_mixotroph	35.7	Strictly_anaerobic_line_01	64.68	Strictly_aerobic_line_01	40.34	Strictly_aerobic_supplemental_O2_line_01	44.04	Control_mixotroph_line_01	50.76
Ancestor_control_mixotroph	36.25	Strictly_anaerobic_line_01	32.82	Strictly_aerobic_line_01	35.14	Strictly_aerobic_supplemental_O2_line_01	50.31	Control_mixotroph_line_01	33.68
Ancestor_control_mixotroph	22.55	Strictly_anaerobic_line_01	50.51	Strictly_aerobic_line_01	41.56	Strictly_aerobic_supplemental_O2_line_01	41.35	Control_mixotroph_line_01	47.97
Ancestor_control_mixotroph	36.43	Strictly_anaerobic_line_01	58.96	Strictly_aerobic_line_01	32.67	Strictly_aerobic_supplemental_O2_line_01	44.48	Control_mixotroph_line_01	59.32
Ancestor_control_mixotroph	28.55	Strictly_anaerobic_line_01	62.37	Strictly_aerobic_line_01	38.97	Strictly_aerobic_supplemental_O2_line_01	46.35	Control_mixotroph_line_01	49.19
Ancestor_control_mixotroph	30.21	Strictly_anaerobic_line_01	46.42	Strictly_aerobic_line_01	36.25	Strictly_aerobic_supplemental_O2_line_01	60.33	Control_mixotroph_line_01	35.84
Ancestor_control_mixotroph	38.02	Strictly_anaerobic_line_01	62.73	Strictly_aerobic_line_01	35.24	Strictly_aerobic_supplemental_O2_line_01	32.58	Control_mixotroph_line_01	36.27
Ancestor_control_mixotroph	48.12	Strictly_anaerobic_line_01	89.46	Strictly_aerobic_line_01	31.49	Strictly_aerobic_supplemental_O2_line_01	31.82	Control_mixotroph_line_01	45.82
Ancestor_control_mixotroph	30.79	Strictly_anaerobic_line_01	41.01	Strictly_aerobic_line_01	34.78	Strictly_aerobic_supplemental_O2_line_01	58.9	Control_mixotroph_line_01	22.72
Ancestor_control_mixotroph	34.09	Strictly_anaerobic_line_01	51.69	Strictly_aerobic_line_01	21.66	Strictly_aerobic_supplemental_O2_line_01	25.63	Control_mixotroph_line_01	64.36
Ancestor_control_mixotroph	36.39	Strictly_anaerobic_line_01	34.39	Strictly_aerobic_line_01	64.01	Strictly_aerobic_supplemental_O2_line_01	48.58	Control_mixotroph_line_01	49.82
Ancestor_control_mixotroph	29.3	Strictly_anaerobic_line_01	55.48	Strictly_aerobic_line_01	40.29	Strictly_aerobic_supplemental_O2_line_01	34.91	Control_mixotroph_line_01	61.32
Ancestor_control_mixotroph	37.46	Strictly_anaerobic_line_01	68.14	Strictly_aerobic_line_01	20.77	Strictly_aerobic_supplemental_O2_line_01	38.97	Control_mixotroph_line_01	47.92
Ancestor_control_mixotroph	28.3	Strictly_anaerobic_line_01	46.68	Strictly_aerobic_line_01	35.32	Strictly_aerobic_supplemental_O2_line_01	52.11	Control_mixotroph_line_01	28.96
Ancestor_control_mixotroph	38.55	Strictly_anaerobic_line_01	34.21	Strictly_aerobic_line_01	36.55	Strictly_aerobic_supplemental_O2_line_01	40.06	Control_mixotroph_line_01	29.76
Ancestor_control_mixotroph	36.15	Strictly_anaerobic_line_01	57.72	Strictly_aerobic_line_01	36.85	Strictly_aerobic_supplemental_O2_line_01	56.74	Control_mixotroph_line_01	70.28
Ancestor_control_mixotroph	23.81	Strictly_anaerobic_line_01	63.21	Strictly_aerobic_line_01	31.59	Strictly_aerobic_supplemental_O2_line_01	43.98	Control_mixotroph_line_01	41.48
Ancestor_control_mixotroph	33.76	Strictly_anaerobic_line_01	41.55	Strictly_aerobic_line_01	30.11	Strictly_aerobic_supplemental_O2_line_01	39.47	Control_mixotroph_line_01	36.44
Ancestor_control_mixotroph	41.84	Strictly_anaerobic_line_01	44.56	Strictly_aerobic_line_01	35.27	Strictly_aerobic_supplemental_O2_line_01	50.94	Control_mixotroph_line_01	30.85
Ancestor_control_mixotroph	30.57	Strictly_anaerobic_line_01	48.26	Strictly_aerobic_line_01	35.5	Strictly_aerobic_supplemental_O2_line_01	32.84	Control_mixotroph_line_01	56.55
Ancestor_control_mixotroph	27.28	Strictly_anaerobic_line_01	46.31	Strictly_aerobic_line_01	30.54	Strictly_aerobic_supplemental_O2_line_01	53.96	Control_mixotroph_line_01	46.55
Ancestor_control_mixotroph	33.84	Strictly_anaerobic_line_01	52.48	Strictly_aerobic_line_01	38.2	Strictly_aerobic_supplemental_O2_line_01	42.73	Control_mixotroph_line_01	31.01
Ancestor_control_mixotroph	40.72	Strictly_anaerobic_line_01	60.54	Strictly_aerobic_line_01	25.67	Strictly_aerobic_supplemental_O2_line_01	52.07	Control_mixotroph_line_01	24.67
Ancestor_control_mixotroph	33.96	Strictly_anaerobic_line_01	65.15	Strictly_aerobic_line_01	27.89	Strictly_aerobic_supplemental_O2_line_01	43.29	Control_mixotroph_line_01	31.01
Ancestor_control_mixotroph	30.45	Strictly_anaerobic_line_01	66.82	Strictly_aerobic_line_01	36.67	Strictly_aerobic_supplemental_O2_line_01	39.25	Control_mixotroph_line_01	59.61
Ancestor_control_mixotroph	31.46	Strictly_anaerobic_line_01	49.46	Strictly_aerobic_line_01	43.56	Strictly_aerobic_supplemental_O2_line_01	53.63	Control_mixotroph_line_01	28.5
Ancestor_control_mixotroph	40.21	Strictly_anaerobic_line_01	50.42	Strictly_aerobic_line_01	21.7	Strictly_aerobic_supplemental_O2_line_01	56.07	Control_mixotroph_line_01	25.67
Ancestor_control_mixotroph	37.39	Strictly_anaerobic_line_01	64.35	Strictly_aerobic_line_01	23.42	Strictly_aerobic_supplemental_O2_line_01	54.63	Control_mixotroph_line_01	65.4
Ancestor_control_mixotroph	40.36	Strictly_anaerobic_line_01	43.94	Strictly_aerobic_line_01	33.76	Strictly_aerobic_supplemental_O2_line_01	45.22	Control_mixotroph_line_01	59.15
Ancestor_control_mixotroph	40.99	Strictly_anaerobic_line_01	54.06	Strictly_aerobic_line_01	29.44	Strictly_aerobic_supplemental_O2_line_01	46.81	Control_mixotroph_line_01	33.29
Ancestor_control_mixotroph	31.73	Strictly_anaerobic_line_01	50.16	Strictly_aerobic_line_01	30.2	Strictly_aerobic_supplemental_O2_line_01	45.9	Control_mixotroph_line_01	20.11
Ancestor_control_mixotroph	26.57	Strictly_anaerobic_line_01	33.76	Strictly_aerobic_line_01	40.68	Strictly_aerobic_supplemental_O2_line_01	52	Control_mixotroph_line_01	24.94
Ancestor_control_mixotroph	25.91	Strictly_anaerobic_line_01	65.92	Strictly_aerobic_line_01	37.51	Strictly_aerobic_supplemental_O2_line_01	54.32	Control_mixotroph_line_01	63.78
Ancestor_control_mixotroph	21.66	Strictly_anaerobic_line_01	52.92	Strictly_aerobic_line_01	33.77	Strictly_aerobic_supplemental_O2_line_01	37.09	Control_mixotroph_line_01	48.42
Ancestor_control_mixotroph	28.48	Strictly_anaerobic_line_01	45.76	Strictly_aerobic_line_01	31.76	Strictly_aerobic_supplemental_O2_line_01	41.75	Control_mixotroph_line_01	59.15
Ancestor_control_mixotroph	37.75	Strictly_anaerobic_line_01	23.26	Strictly_aerobic_line_01	20.85	Strictly_aerobic_supplemental_O2_line_01	37.73	Control_mixotroph_line_01	55.05
Ancestor_control_mixotroph	25.85	Strictly_anaerobic_line_01	56.71	Strictly_aerobic_line_01	32.5	Strictly_aerobic_supplemental_O2_line_01	61.64	Control_mixotroph_line_01	36.97
Ancestor_control_mixotroph	25.69	Strictly_anaerobic_line_01	25.51	Strictly_aerobic_line_01	23.83	Strictly_aerobic_supplemental_O2_line_01	66.27	Control_mixotroph_line_01	32.5
Ancestor_control_mixotroph	36.66	Strictly_anaerobic_line_01	53.93	Strictly_aerobic_line_01	29.26	Strictly_aerobic_supplemental_O2_line_01	47.45	Control_mixotroph_line_01	23.05
Ancestor_control_mixotroph	32.22	Strictly_anaerobic_line_01	53.38	Strictly_aerobic_line_01	39.05	Strictly_aerobic_supplemental_O2_line_01	41.81	Control_mixotroph_line_01	50.67
Ancestor_control_mixotroph	32.42	Strictly_anaerobic_line_01	30.6	Strictly_aerobic_line_01	29.3	Strictly_aerobic_supplemental_O2_line_01	40.85	Control_mixotroph_line_01	30.61
Ancestor_control_mixotroph	31.55	Strictly_anaerobic_line_01	79.64	Strictly_aerobic_line_01	41.92	Strictly_aerobic_supplemental_O2_line_01	40.49	Control_mixotroph_line_01	37.29
Ancestor_control_mixotroph	27.51	Strictly_anaerobic_line_01	81.86	Strictly_aerobic_line_01	21.56	Strictly_aerobic_supplemental_O2_line_01	47.34	Control_mixotroph_line_01	54.54
Ancestor_control_mixotroph	25.61	Strictly_anaerobic_line_01	54.89	Strictly_aerobic_line_01	33.91	Strictly_aerobic_supplemental_O2_line_01	47.09	Control_mixotroph_line_01	20.98
Ancestor_control_mixotroph	30.5	Strictly_anaerobic_line_01	35.72	Strictly_aerobic_line_01	23.82	Strictly_aerobic_supplemental_O2_line_01	21.55	Control_mixotroph_line_01	27.37
Ancestor_control_mixotroph	43.23	Strictly_anaerobic_line_01	54.06	Strictly_aerobic_line_01	32.95	Strictly_aerobic_supplemental_O2_line_01	45.16	Control_mixotroph_line_01	59.79
Ancestor_control_mixotroph	41.78	Strictly_anaerobic_line_01	50.88	Strictly_aerobic_line_01	34.81	Strictly_aerobic_supplemental_O2_line_01	58.34	Control_mixotroph_line_01	25.75
Ancestor_control_mixotroph	21.49	Strictly_anaerobic_line_01	51.76	Strictly_aerobic_line_01	20.75	Strictly_aerobic_supplemental_O2_line_01	60	Control_mixotroph_line_01	50.41
Ancestor_control_mixotroph	21.7	Strictly_anaerobic_line_01	32.65	Strictly_aerobic_line_01	35.38	Strictly_aerobic_supplemental_O2_line_01	45.25	Control_mixotroph_line_01	37.62
Ancestor_control_mixotroph	27.8	Strictly_anaerobic_line_01	43.46	Strictly_aerobic_line_01	39.11	Strictly_aerobic_supplemental_O2_line_01	35.07	Control_mixotroph_line_01	45.51
Ancestor_control_mixotroph	36.61	Strictly_anaerobic_line_01	36.54	Strictly_aerobic_line_01	40.11	Strictly_aerobic_supplemental_O2_line_01	61.46	Control_mixotroph_line_01	22.25
Ancestor_control_mixotroph	27.32	Strictly_anaerobic_line_01	52.86	Strictly_aerobic_line_01	30.3	Strictly_aerobic_supplemental_O2_line_01	42.78	Control_mixotroph_line_01	39.45
Ancestor_control_mixotroph	33.83	Strictly_anaerobic_line_01	78.07	Strictly_aerobic_line_01	55.72	Strictly_aerobic_supplemental_O2_line_01	45.46	Control_mixotroph_line_01	46.52
Ancestor_control_mixotroph	45.65	Strictly_anaerobic_line_01	44.69	Strictly_aerobic_line_01	30.84	Strictly_aerobic_supplemental_O2_line_01	35.87	Control_mixotroph_line_01	63.51
Ancestor_control_mixotroph	30.52	Strictly_anaerobic_line_01	60.18	Strictly_aerobic_line_01	29.09	Strictly_aerobic_supplemental_O2_line_01	65.22	Control_mixotroph_line_01	23.07
Ancestor_control_mixotroph	28.91	Strictly_anaerobic_line_01	55.59	Strictly_aerobic_line_01	20.87	Strictly_aerobic_supplemental_O2_line_01	48.8	Control_mixotroph_line_01	33.5
Ancestor_control_mixotroph	30.77	Strictly_anaerobic_line_01	32.57	Strictly_aerobic_line_01	39.6	Strictly_aerobic_supplemental_O2_line_01	49.08	Control_mixotroph_line_01	28.28
Ancestor_control_mixotroph	20.14	Strictly_anaerobic_line_01	47.41	Strictly_aerobic_line_01	30.86	Strictly_aerobic_supplemental_O2_line_01	54.39	Control_mixotroph_line_01	22.57
Ancestor_control_mixotroph	33.64	Strictly_anaerobic_line_01	35.55	Strictly_aerobic_line_01	32.79	Strictly_aerobic_supplemental_O2_line_01	50.4	Control_mixotroph_line_01	22.74
Ancestor_control_mixotroph	38.24	Strictly_anaerobic_line_01	42.31	Strictly_aerobic_line_01	23.49	Strictly_aerobic_supplemental_O2_line_01	40.2	Control_mixotroph_line_01	61.07
Ancestor_control_mixotroph	21.43	Strictly_anaerobic_line_01	28.12	Strictly_aerobic_line_01	41.08	Strictly_aerobic_supplemental_O2_line_01	51.8	Control_mixotroph_line_01	57.97
Ancestor_control_mixotroph	32.58	Strictly_anaerobic_line_01	58.27	Strictly_aerobic_line_01	37.65	Strictly_aerobic_supplemental_O2_line_01	49.29	Control_mixotroph_line_01	40.27
Ancestor_control_mixotroph	22.19	Strictly_anaerobic_line_01	50.04	Strictly_aerobic_line_01	34.47	Strictly_aerobic_supplemental_O2_line_01	47.48	Control_mixotroph_line_01	37.55
Ancestor_control_mixotroph	27.77	Strictly_anaerobic_line_01	35.61	Strictly_aerobic_line_01	32.27	Strictly_aerobic_supplemental_O2_line_01	45.61	Control_mixotroph_line_01	35.81
Ancestor_control_mixotroph	34.31	Strictly_anaerobic_line_01	27.5	Strictly_aerobic_line_01	32.75	Strictly_aerobic_supplemental_O2_line_01	58.5	Control_mixotroph_line_01	32.84
Ancestor_control_mixotroph	39.54	Strictly_anaerobic_line_01	30.94	Strictly_aerobic_line_01	31.8	Strictly_aerobic_supplemental_O2_line_01	42.16	Control_mixotroph_line_01	37.52
Ancestor_control_mixotroph	28.31	Strictly_anaerobic_line_01	34.44	Strictly_aerobic_line_01	56.1	Strictly_aerobic_supplemental_O2_line_01	37.25	Control_mixotroph_line_01	23.72
Ancestor_control_mixotroph	37.91	Strictly_anaerobic_line_01	42.59	Strictly_aerobic_line_01	21.36	Strictly_aerobic_supplemental_O2_line_01	42.07	Control_mixotroph_line_01	52.91
Ancestor_control_mixotroph	24.45	Strictly_anaerobic_line_01	21.58	Strictly_aerobic_line_01	39.33	Strictly_aerobic_supplemental_O2_line_01	51.92	Control_mixotroph_line_01	42.87
Ancestor_control_mixotroph	35.11	Strictly_anaerobic_line_01	29.69	Strictly_aerobic_line_01	37.65	Strictly_aerobic_supplemental_O2_line_01	53.05	Control_mixotroph_line_01	60.47
Ancestor_control_mixotroph	27.67	Strictly_anaerobic_line_01	36.47	Strictly_aerobic_line_01	21.67	Strictly_aerobic_supplemental_O2_line_01	33.69	Control_mixotroph_line_01	55.82
Ancestor_control_mixotroph	29.92	Strictly_anaerobic_line_01	50.29	Strictly_aerobic_line_01	23.16	Strictly_aerobic_supplemental_O2_line_01	49.03	Control_mixotroph_line_01	35.16
Ancestor_control_mixotroph	30.82	Strictly_anaerobic_line_01	41.16	Strictly_aerobic_line_01	32.29	Strictly_aerobic_supplemental_O2_line_01	56.68	Control_mixotroph_line_01	28.39
Ancestor_control_mixotroph	35.62	Strictly_anaerobic_line_01	49.27	Strictly_aerobic_line_01	27.9	Strictly_aerobic_supplemental_O2_line_01	57.09	Control_mixotroph_line_01	54.65
Ancestor_control_mixotroph	32.32	Strictly_anaerobic_line_01	44.7	Strictly_aerobic_line_01	37.87	Strictly_aerobic_supplemental_O2_line_01	37.04	Control_mixotroph_line_01	39.6
Ancestor_control_mixotroph	22.87	Strictly_anaerobic_line_01	43.63	Strictly_aerobic_line_01	21.02	Strictly_aerobic_supplemental_O2_line_01	21.22	Control_mixotroph_line_01	73.97
Ancestor_control_mixotroph	38.78	Strictly_anaerobic_line_01	37.45	Strictly_aerobic_line_01	27.58	Strictly_aerobic_supplemental_O2_line_01	54.49	Control_mixotroph_line_01	50.41
Ancestor_control_mixotroph	28.49	Strictly_anaerobic_line_01	58.94	Strictly_aerobic_line_01	41.62	Strictly_aerobic_supplemental_O2_line_01	55.19	Control_mixotroph_line_01	36.01
Ancestor_control_mixotroph	25.69	Strictly_anaerobic_line_01	49.47	Strictly_aerobic_line_01	31.06	Strictly_aerobic_supplemental_O2_line_01	48.52	Control_mixotroph_line_01	45.87
Ancestor_control_mixotroph	26.53	Strictly_anaerobic_line_01	79.15	Strictly_aerobic_line_01	23.7	Strictly_aerobic_supplemental_O2_line_01	43.91	Control_mixotroph_line_01	30.33
Ancestor_control_mixotroph	39	Strictly_anaerobic_line_01	27.11	Strictly_aerobic_line_01	43.15	Strictly_aerobic_supplemental_O2_line_01	60.55	Control_mixotroph_line_01	59.5
Ancestor_control_mixotroph	28.56	Strictly_anaerobic_line_01	46.3	Strictly_aerobic_line_01	25.59	Strictly_aerobic_supplemental_O2_line_01	45.68	Control_mixotroph_line_01	35.6
Ancestor_control_mixotroph	20.58	Strictly_anaerobic_line_01	21.34	Strictly_aerobic_line_01	33.45	Strictly_aerobic_supplemental_O2_line_01	60.33	Control_mixotroph_line_01	34.69
Ancestor_control_mixotroph	27.63	Strictly_anaerobic_line_01	53	Strictly_aerobic_line_01	31.69	Strictly_aerobic_supplemental_O2_line_01	43.66	Control_mixotroph_line_01	52.87
Ancestor_control_mixotroph	33.29	Strictly_anaerobic_line_01	30.72	Strictly_aerobic_line_01	22.1	Strictly_aerobic_supplemental_O2_line_01	53.79	Control_mixotroph_line_01	57.29
Ancestor_control_mixotroph	34.74	Strictly_anaerobic_line_01	41.32	Strictly_aerobic_line_01	37.5	Strictly_aerobic_supplemental_O2_line_01	45.35	Control_mixotroph_line_01	49.68
Ancestor_control_mixotroph	31.71	Strictly_anaerobic_line_01	55.14	Strictly_aerobic_line_01	20.03	Strictly_aerobic_supplemental_O2_line_01	62.41	Control_mixotroph_line_01	58.96
Ancestor_control_mixotroph	31.88	Strictly_anaerobic_line_01	23.38	Strictly_aerobic_line_01	31.85	Strictly_aerobic_supplemental_O2_line_01	48.86	Control_mixotroph_line_01	40.88
Ancestor_control_mixotroph	39.66	Strictly_anaerobic_line_01	29.87	Strictly_aerobic_line_01	53.04	Strictly_aerobic_supplemental_O2_line_01	38.84	Control_mixotroph_line_01	25.89
Ancestor_control_mixotroph	29.22	Strictly_anaerobic_line_01	54.77	Strictly_aerobic_line_01	32.1	Strictly_aerobic_supplemental_O2_line_01	38.26	Control_mixotroph_line_01	32.05
Ancestor_control_mixotroph	25.66	Strictly_anaerobic_line_01	58.89	Strictly_aerobic_line_01	35.79	Strictly_aerobic_supplemental_O2_line_01	33.42	Control_mixotroph_line_01	58.48
Ancestor_control_mixotroph	44.11	Strictly_anaerobic_line_01	68.37	Strictly_aerobic_line_01	39.39	Strictly_aerobic_supplemental_O2_line_01	35.73	Control_mixotroph_line_01	36.52
Ancestor_control_mixotroph	21.02	Strictly_anaerobic_line_01	69.07	Strictly_aerobic_line_01	35	Strictly_aerobic_supplemental_O2_line_01	51.92	Control_mixotroph_line_01	42.41
Ancestor_control_mixotroph	34.14	Strictly_anaerobic_line_01	53.92	Strictly_aerobic_line_01	36.58	Strictly_aerobic_supplemental_O2_line_01	43.02	Control_mixotroph_line_01	36.19
Ancestor_control_mixotroph	31.11	Strictly_anaerobic_line_01	57.14	Strictly_aerobic_line_01	20.03	Strictly_aerobic_supplemental_O2_line_01	56.22	Control_mixotroph_line_01	64.34
Ancestor_control_mixotroph	30.92	Strictly_anaerobic_line_01	31.01	Strictly_aerobic_line_01	31.91	Strictly_aerobic_supplemental_O2_line_01	51.14	Control_mixotroph_line_01	59.36
Ancestor_control_mixotroph	20.97	Strictly_anaerobic_line_01	51.89	Strictly_aerobic_line_01	34.04	Strictly_aerobic_supplemental_O2_line_01	20.76	Control_mixotroph_line_01	39.43
Ancestor_control_mixotroph	43.21	Strictly_anaerobic_line_01	43.01	Strictly_aerobic_line_01	20.19	Strictly_aerobic_supplemental_O2_line_01	50.04	Control_mixotroph_line_01	49.08
Ancestor_control_mixotroph	24.32	Strictly_anaerobic_line_01	68.27	Strictly_aerobic_line_01	35.12	Strictly_aerobic_supplemental_O2_line_01	30.93	Control_mixotroph_line_01	52.83
Ancestor_control_mixotroph	23.64	Strictly_anaerobic_line_01	44.61	Strictly_aerobic_line_01	33.03	Strictly_aerobic_supplemental_O2_line_01	37.95	Control_mixotroph_line_01	33.84
Ancestor_control_mixotroph	36.1	Strictly_anaerobic_line_01	27.65	Strictly_aerobic_line_01	42.32	Strictly_aerobic_supplemental_O2_line_01	46.12	Control_mixotroph_line_01	31.79
Ancestor_control_mixotroph	32.41	Strictly_anaerobic_line_01	37.06	Strictly_aerobic_line_01	23.88	Strictly_aerobic_supplemental_O2_line_01	61.14	Control_mixotroph_line_01	38.69
Ancestor_control_mixotroph	47.42	Strictly_anaerobic_line_01	32.34	Strictly_aerobic_line_01	27.75	Strictly_aerobic_supplemental_O2_line_01	38.61	Control_mixotroph_line_01	30.61
Ancestor_control_mixotroph	36.2	Strictly_anaerobic_line_01	28.97	Strictly_aerobic_line_01	30.97	Strictly_aerobic_supplemental_O2_line_01	56.06	Control_mixotroph_line_01	56.79
Ancestor_control_mixotroph	35.8	Strictly_anaerobic_line_01	51.24	Strictly_aerobic_line_01	27.46	Strictly_aerobic_supplemental_O2_line_01	41.32	Control_mixotroph_line_01	31.76
Ancestor_control_mixotroph	33.49	Strictly_anaerobic_line_01	24.09	Strictly_aerobic_line_01	21.58	Strictly_aerobic_supplemental_O2_line_01	43.85	Control_mixotroph_line_01	28.68
Ancestor_control_mixotroph	35.77	Strictly_anaerobic_line_01	63.83	Strictly_aerobic_line_01	20.09	Strictly_aerobic_supplemental_O2_line_01	31.46	Control_mixotroph_line_01	58.45
Ancestor_control_mixotroph	43.75	Strictly_anaerobic_line_01	63.86	Strictly_aerobic_line_01	43.32	Strictly_aerobic_supplemental_O2_line_01	43.66	Control_mixotroph_line_01	31.78
Ancestor_control_mixotroph	28.4	Strictly_anaerobic_line_01	38.78	Strictly_aerobic_line_01	20.75	Strictly_aerobic_supplemental_O2_line_01	44.76	Control_mixotroph_line_01	38.23
Ancestor_control_mixotroph	49.46	Strictly_anaerobic_line_01	39.83	Strictly_aerobic_line_01	27.24	Strictly_aerobic_supplemental_O2_line_01	69.79	Control_mixotroph_line_01	41.83
Ancestor_control_mixotroph	23.55	Strictly_anaerobic_line_01	66.08	Strictly_aerobic_line_01	32.24	Strictly_aerobic_supplemental_O2_line_01	52.95	Control_mixotroph_line_01	36.92
Ancestor_control_mixotroph	21.25	Strictly_anaerobic_line_01	32.11	Strictly_aerobic_line_01	37.89	Strictly_aerobic_supplemental_O2_line_01	28.1	Control_mixotroph_line_01	26.2
Ancestor_control_mixotroph	39.74	Strictly_anaerobic_line_01	47.64	Strictly_aerobic_line_01	34.84	Strictly_aerobic_supplemental_O2_line_01	31.77	Control_mixotroph_line_01	48.05
Ancestor_control_mixotroph	35.36	Strictly_anaerobic_line_01	70.65	Strictly_aerobic_line_01	32.15	Strictly_aerobic_supplemental_O2_line_01	33.82	Control_mixotroph_line_01	48.85
Ancestor_control_mixotroph	40.79	Strictly_anaerobic_line_01	26.59	Strictly_aerobic_line_01	33.68	Strictly_aerobic_supplemental_O2_line_01	49.15	Control_mixotroph_line_01	59.32
Ancestor_control_mixotroph	31.47	Strictly_anaerobic_line_01	28.97	Strictly_aerobic_line_01	37.01	Strictly_aerobic_supplemental_O2_line_01	60.3	Control_mixotroph_line_01	54.88
Ancestor_control_mixotroph	42.76	Strictly_anaerobic_line_01	48.2	Strictly_aerobic_line_01	33.87	Strictly_aerobic_supplemental_O2_line_01	39.91	Control_mixotroph_line_01	29.86
Ancestor_control_mixotroph	36.28	Strictly_anaerobic_line_01	52.63	Strictly_aerobic_line_01	20.21	Strictly_aerobic_supplemental_O2_line_01	41.44	Control_mixotroph_line_01	61.4
Ancestor_control_mixotroph	28.19	Strictly_anaerobic_line_01	63.01	Strictly_aerobic_line_01	28.74	Strictly_aerobic_supplemental_O2_line_01	43.77	Control_mixotroph_line_01	50.03
Ancestor_control_mixotroph	29.32	Strictly_anaerobic_line_01	35.08	Strictly_aerobic_line_01	23.6	Strictly_aerobic_supplemental_O2_line_01	56.34	Control_mixotroph_line_01	56.85
Ancestor_control_mixotroph	37.98	Strictly_anaerobic_line_01	32.55	Strictly_aerobic_line_01	33.92	Strictly_aerobic_supplemental_O2_line_01	35.54	Control_mixotroph_line_01	38.44
Ancestor_control_mixotroph	43.53	Strictly_anaerobic_line_01	44.21	Strictly_aerobic_line_01	41.01	Strictly_aerobic_supplemental_O2_line_01	46.18	Control_mixotroph_line_01	58.66
Ancestor_control_mixotroph	26.29	Strictly_anaerobic_line_01	24.15	Strictly_aerobic_line_01	21.55	Strictly_aerobic_supplemental_O2_line_01	39.12	Control_mixotroph_line_01	44.5
Ancestor_control_mixotroph	30.18	Strictly_anaerobic_line_01	47.12	Strictly_aerobic_line_01	35.41	Strictly_aerobic_supplemental_O2_line_01	34.31	Control_mixotroph_line_01	35.16
Ancestor_control_mixotroph	27.62	Strictly_anaerobic_line_01	48.15	Strictly_aerobic_line_01	36.12	Strictly_aerobic_supplemental_O2_line_01	52.18	Control_mixotroph_line_01	48.23
Ancestor_control_mixotroph	30.7	Strictly_anaerobic_line_01	35.95	Strictly_aerobic_line_01	25.11	Strictly_aerobic_supplemental_O2_line_01	41.62	Control_mixotroph_line_01	27.72
Ancestor_control_mixotroph	26.86	Strictly_anaerobic_line_01	75.82	Strictly_aerobic_line_01	36.07	Strictly_aerobic_supplemental_O2_line_01	57.44	Control_mixotroph_line_01	55.71
Ancestor_control_mixotroph	38.34	Strictly_anaerobic_line_01	52.46	Strictly_aerobic_line_01	27.6	Strictly_aerobic_supplemental_O2_line_01	46.27	Control_mixotroph_line_01	34.34
Ancestor_control_mixotroph	29.19	Strictly_anaerobic_line_01	57.98	Strictly_aerobic_line_01	47.83	Strictly_aerobic_supplemental_O2_line_01	45.43	Control_mixotroph_line_01	29.71
Ancestor_control_mixotroph	27.88	Strictly_anaerobic_line_01	59.62	Strictly_aerobic_line_01	26.76	Strictly_aerobic_supplemental_O2_line_01	32.47	Control_mixotroph_line_01	33.16
Ancestor_control_mixotroph	22.37	Strictly_anaerobic_line_01	34.97	Strictly_aerobic_line_01	28.15	Strictly_aerobic_supplemental_O2_line_01	42.2	Control_mixotroph_line_01	40.85
Ancestor_control_mixotroph	22.92	Strictly_anaerobic_line_01	30.28	Strictly_aerobic_line_01	42.43	Strictly_aerobic_supplemental_O2_line_01	63.12	Control_mixotroph_line_01	43.4
Ancestor_control_mixotroph	30.86	Strictly_anaerobic_line_01	58.45	Strictly_aerobic_line_01	37.92	Strictly_aerobic_supplemental_O2_line_01	47.85	Control_mixotroph_line_01	27.01
Ancestor_control_mixotroph	29.51	Strictly_anaerobic_line_01	28.99	Strictly_aerobic_line_01	29.71	Strictly_aerobic_supplemental_O2_line_01	50.44	Control_mixotroph_line_01	27.02
Ancestor_control_mixotroph	35.62	Strictly_anaerobic_line_01	32.73	Strictly_aerobic_line_01	42.53	Strictly_aerobic_supplemental_O2_line_01	56.3	Control_mixotroph_line_01	45.35
Ancestor_control_mixotroph	26.6	Strictly_anaerobic_line_01	57.67	Strictly_aerobic_line_01	45.5	Strictly_aerobic_supplemental_O2_line_01	60.7	Control_mixotroph_line_01	28.13
Ancestor_control_mixotroph	31.38	Strictly_anaerobic_line_01	49.44	Strictly_aerobic_line_01	35.81	Strictly_aerobic_supplemental_O2_line_01	38.57	Control_mixotroph_line_01	23.16
Ancestor_control_mixotroph	42.71	Strictly_anaerobic_line_01	52.83	Strictly_aerobic_line_01	38.29	Strictly_aerobic_supplemental_O2_line_01	20.69	Control_mixotroph_line_01	45.91
Ancestor_control_mixotroph	38.68	Strictly_anaerobic_line_01	57.17	Strictly_aerobic_line_01	32.67	Strictly_aerobic_supplemental_O2_line_01	40.54	Control_mixotroph_line_01	70.43
Ancestor_control_mixotroph	26.91	Strictly_anaerobic_line_01	56.48	Strictly_aerobic_line_01	21.83	Strictly_aerobic_supplemental_O2_line_01	48.01	Control_mixotroph_line_01	24.66
Ancestor_control_mixotroph	21.31	Strictly_anaerobic_line_01	59.87	Strictly_aerobic_line_01	36.39	Strictly_aerobic_supplemental_O2_line_01	49.75	Control_mixotroph_line_01	34.53
Ancestor_control_mixotroph	25.67	Strictly_anaerobic_line_01	26.64	Strictly_aerobic_line_01	35.98	Strictly_aerobic_supplemental_O2_line_01	54.9	Control_mixotroph_line_01	28.46
Ancestor_control_mixotroph	27.8	Strictly_anaerobic_line_01	50.8	Strictly_aerobic_line_01	32.16	Strictly_aerobic_supplemental_O2_line_01	39.3	Control_mixotroph_line_01	52.22
Ancestor_control_mixotroph	23.91	Strictly_anaerobic_line_01	39.21	Strictly_aerobic_line_01	26.39	Strictly_aerobic_supplemental_O2_line_01	47.66	Control_mixotroph_line_01	32.26
Ancestor_control_mixotroph	35.96	Strictly_anaerobic_line_01	47.07	Strictly_aerobic_line_01	31.21	Strictly_aerobic_supplemental_O2_line_01	51.59	Control_mixotroph_line_01	62.97
Ancestor_control_mixotroph	34.94	Strictly_anaerobic_line_01	48.44	Strictly_aerobic_line_01	38.65	Strictly_aerobic_supplemental_O2_line_01	39.41	Control_mixotroph_line_01	23.67
Ancestor_control_mixotroph	30.1	Strictly_anaerobic_line_01	43.84	Strictly_aerobic_line_01	32.33	Strictly_aerobic_supplemental_O2_line_01	47.85	Control_mixotroph_line_01	37.46
Ancestor_control_mixotroph	25.38	Strictly_anaerobic_line_01	58.07	Strictly_aerobic_line_01	20.05	Strictly_aerobic_supplemental_O2_line_01	66.65	Control_mixotroph_line_01	23.91
Ancestor_control_mixotroph	26.9	Strictly_anaerobic_line_01	60.02	Strictly_aerobic_line_01	38.01	Strictly_aerobic_supplemental_O2_line_01	34.7	Control_mixotroph_line_01	49.87
Ancestor_control_mixotroph	21.06	Strictly_anaerobic_line_01	37.35	Strictly_aerobic_line_01	41.23	Strictly_aerobic_supplemental_O2_line_01	33.22	Control_mixotroph_line_01	26.03
Ancestor_control_mixotroph	28.12	Strictly_anaerobic_line_01	52.08	Strictly_aerobic_line_01	44.76	Strictly_aerobic_supplemental_O2_line_01	66.15	Control_mixotroph_line_01	37.91
Ancestor_control_mixotroph	21.54	Strictly_anaerobic_line_01	56.81	Strictly_aerobic_line_01	38.09	Strictly_aerobic_supplemental_O2_line_01	51.82	Control_mixotroph_line_01	39.01
Ancestor_control_mixotroph	29.05	Strictly_anaerobic_line_01	50.85	Strictly_aerobic_line_01	30.47	Strictly_aerobic_supplemental_O2_line_01	36.8	Control_mixotroph_line_01	31.78
Ancestor_control_mixotroph	26.94	Strictly_anaerobic_line_01	68.64	Strictly_aerobic_line_01	23.62	Strictly_aerobic_supplemental_O2_line_01	24.71	Control_mixotroph_line_01	47.87
Ancestor_control_mixotroph	32.26	Strictly_anaerobic_line_01	49.69	Strictly_aerobic_line_01	26.89	Strictly_aerobic_supplemental_O2_line_01	43.16	Control_mixotroph_line_01	24.47
Ancestor_control_mixotroph	35.29	Strictly_anaerobic_line_01	62.91	Strictly_aerobic_line_01	31.4	Strictly_aerobic_supplemental_O2_line_01	42.34	Control_mixotroph_line_01	32.98
Ancestor_control_mixotroph	26.93	Strictly_anaerobic_line_01	70.57	Strictly_aerobic_line_01	20.32	Strictly_aerobic_supplemental_O2_line_01	55.66	Control_mixotroph_line_01	40.32
Ancestor_control_mixotroph	38.61	Strictly_anaerobic_line_01	50.66	Strictly_aerobic_line_01	26.23	Strictly_aerobic_supplemental_O2_line_01	61.82	Control_mixotroph_line_01	38.79
Ancestor_control_mixotroph	29.43	Strictly_anaerobic_line_01	34.77	Strictly_aerobic_line_01	27.69	Strictly_aerobic_supplemental_O2_line_01	37.71	Control_mixotroph_line_01	45.03
Ancestor_control_mixotroph	30.41	Strictly_anaerobic_line_01	52.77	Strictly_aerobic_line_01	29.43	Strictly_aerobic_supplemental_O2_line_01	43.07	Control_mixotroph_line_01	71.6
Ancestor_control_mixotroph	21.56	Strictly_anaerobic_line_01	57.22	Strictly_aerobic_line_01	29.09	Strictly_aerobic_supplemental_O2_line_01	43.9	Control_mixotroph_line_01	36.17
Ancestor_control_mixotroph	30.12	Strictly_anaerobic_line_01	56.31	Strictly_aerobic_line_01	26.81	Strictly_aerobic_supplemental_O2_line_01	53.74	Control_mixotroph_line_01	60.87
Ancestor_control_mixotroph	24.26	Strictly_anaerobic_line_01	64.03	Strictly_aerobic_line_01	41.87	Strictly_aerobic_supplemental_O2_line_01	48.77	Control_mixotroph_line_01	35.61
Ancestor_control_mixotroph	37.87	Strictly_anaerobic_line_01	57.28	Strictly_aerobic_line_01	35.73	Strictly_aerobic_supplemental_O2_line_01	43.41	Control_mixotroph_line_01	45.45
Ancestor_control_mixotroph	25.24	Strictly_anaerobic_line_01	51.74	Strictly_aerobic_line_01	41.01	Strictly_aerobic_supplemental_O2_line_01	39.61	Control_mixotroph_line_01	22.91
Ancestor_control_mixotroph	23.32	Strictly_anaerobic_line_01	61.84	Strictly_aerobic_line_01	36.17	Strictly_aerobic_supplemental_O2_line_01	43.21	Control_mixotroph_line_01	70.88
Ancestor_control_mixotroph	21.24	Strictly_anaerobic_line_01	56.29	Strictly_aerobic_line_01	25.51	Strictly_aerobic_supplemental_O2_line_01	57.46	Control_mixotroph_line_01	63.51
Ancestor_control_mixotroph	33.12	Strictly_anaerobic_line_01	56	Strictly_aerobic_line_01	36.35	Strictly_aerobic_supplemental_O2_line_01	49.76	Control_mixotroph_line_01	29.56
Ancestor_control_mixotroph	27.96	Strictly_anaerobic_line_01	32.16	Strictly_aerobic_line_01	28.73	Strictly_aerobic_supplemental_O2_line_01	40.91	Control_mixotroph_line_01	56.34
Ancestor_control_mixotroph	36.83	Strictly_anaerobic_line_01	26.89	Strictly_aerobic_line_01	32.06	Strictly_aerobic_supplemental_O2_line_01	43.79	Control_mixotroph_line_01	48.69
Ancestor_control_mixotroph	37.39	Strictly_anaerobic_line_01	51.16	Strictly_aerobic_line_01	38.64	Strictly_aerobic_supplemental_O2_line_01	41.16	Control_mixotroph_line_01	29.35
Ancestor_control_mixotroph	29.61	Strictly_anaerobic_line_01	41.56	Strictly_aerobic_line_01	21.16	Strictly_aerobic_supplemental_O2_line_01	43.73	Control_mixotroph_line_01	32.37
Ancestor_control_mixotroph	31.42	Strictly_anaerobic_line_01	64.79	Strictly_aerobic_line_01	35.89	Strictly_aerobic_supplemental_O2_line_01	42.65	Control_mixotroph_line_01	48.87
Ancestor_control_mixotroph	25.9	Strictly_anaerobic_line_01	25.18	Strictly_aerobic_line_01	22.74	Strictly_aerobic_supplemental_O2_line_01	40.19	Control_mixotroph_line_01	57.36
Ancestor_control_mixotroph	35.12	Strictly_anaerobic_line_01	44.29	Strictly_aerobic_line_01	38.59	Strictly_aerobic_supplemental_O2_line_01	44.77	Control_mixotroph_line_01	56.93
Ancestor_control_mixotroph	36.43	Strictly_anaerobic_line_01	48.68	Strictly_aerobic_line_01	32.92	Strictly_aerobic_supplemental_O2_line_01	48.36	Control_mixotroph_line_01	26.13
Ancestor_control_mixotroph	37.05	Strictly_anaerobic_line_01	53.19	Strictly_aerobic_line_01	38.96	Strictly_aerobic_supplemental_O2_line_01	44.74	Control_mixotroph_line_01	70.24
Ancestor_control_mixotroph	27.52	Strictly_anaerobic_line_01	70.03	Strictly_aerobic_line_01	38.84	Strictly_aerobic_supplemental_O2_line_01	42.4	Control_mixotroph_line_01	28.91
Ancestor_control_mixotroph	29.04	Strictly_anaerobic_line_01	42.54	Strictly_aerobic_line_01	38.21	Strictly_aerobic_supplemental_O2_line_01	47.01	Control_mixotroph_line_01	41.07
Ancestor_control_mixotroph	40.69	Strictly_anaerobic_line_01	45.54	Strictly_aerobic_line_01	32.08	Strictly_aerobic_supplemental_O2_line_01	38.83	Control_mixotroph_line_01	52.07
Ancestor_control_mixotroph	37.27	Strictly_anaerobic_line_01	33.22	Strictly_aerobic_line_01	38.81	Strictly_aerobic_supplemental_O2_line_01	51.83	Control_mixotroph_line_01	41.94
Ancestor_control_mixotroph	30.19	Strictly_anaerobic_line_01	32.17	Strictly_aerobic_line_01	20.05	Strictly_aerobic_supplemental_O2_line_01	40.46	Control_mixotroph_line_01	26.64
Ancestor_control_mixotroph	32.06	Strictly_anaerobic_line_01	39.19	Strictly_aerobic_line_01	38.99	Strictly_aerobic_supplemental_O2_line_01	59.09	Control_mixotroph_line_01	38.66
Ancestor_control_mixotroph	34.01	Strictly_anaerobic_line_01	46.41	Strictly_aerobic_line_01	20.2	Strictly_aerobic_supplemental_O2_line_01	52.99	Control_mixotroph_line_01	27.39
Ancestor_control_mixotroph	35.14	Strictly_anaerobic_line_01	47.13	Strictly_aerobic_line_01	25.15	Strictly_aerobic_supplemental_O2_line_01	44.56	Control_mixotroph_line_01	29.15
Ancestor_control_mixotroph	26.2	Strictly_anaerobic_line_01	51.1	Strictly_aerobic_line_01	20.51	Strictly_aerobic_supplemental_O2_line_01	44.56	Control_mixotroph_line_01	32.31
Ancestor_control_mixotroph	36.12	Strictly_anaerobic_line_01	37.36	Strictly_aerobic_line_01	37.67	Strictly_aerobic_supplemental_O2_line_01	33.3	Control_mixotroph_line_01	36.37
Ancestor_control_mixotroph	26.5	Strictly_anaerobic_line_01	21.16	Strictly_aerobic_line_01	20.63	Strictly_aerobic_supplemental_O2_line_01	32.61	Control_mixotroph_line_01	26.11
Ancestor_control_mixotroph	47.87	Strictly_anaerobic_line_01	24.12	Strictly_aerobic_line_01	31.94	Strictly_aerobic_supplemental_O2_line_01	43.14	Control_mixotroph_line_01	22.01
Ancestor_control_mixotroph	26.59	Strictly_anaerobic_line_01	54.06	Strictly_aerobic_line_01	31.62	Strictly_aerobic_supplemental_O2_line_01	32.59	Control_mixotroph_line_01	34.81
Ancestor_control_mixotroph	32.84	Strictly_anaerobic_line_01	57.42	Strictly_aerobic_line_01	30.45	Strictly_aerobic_supplemental_O2_line_01	30.65	Control_mixotroph_line_01	39.9
Ancestor_control_mixotroph	32.53	Strictly_anaerobic_line_01	54.67	Strictly_aerobic_line_01	30.92	Strictly_aerobic_supplemental_O2_line_01	46.6	Control_mixotroph_line_01	28.3
Ancestor_control_mixotroph	25.37	Strictly_anaerobic_line_01	36.23	Strictly_aerobic_line_01	23	Strictly_aerobic_supplemental_O2_line_01	40.2	Control_mixotroph_line_01	64.03
Ancestor_control_mixotroph	24.95	Strictly_anaerobic_line_01	73.46	Strictly_aerobic_line_01	32.55	Strictly_aerobic_supplemental_O2_line_01	44.22	Control_mixotroph_line_01	46.13
Ancestor_control_mixotroph	41.79	Strictly_anaerobic_line_01	51.12	Strictly_aerobic_line_01	33.19	Strictly_aerobic_supplemental_O2_line_01	60.88	Control_mixotroph_line_01	27.63
Ancestor_control_mixotroph	20.67	Strictly_anaerobic_line_01	61.54	Strictly_aerobic_line_01	38.92	Strictly_aerobic_supplemental_O2_line_01	51.04	Control_mixotroph_line_01	23.56
Ancestor_control_mixotroph	22.03	Strictly_anaerobic_line_01	42.99	Strictly_aerobic_line_01	20.8	Strictly_aerobic_supplemental_O2_line_01	71.06	Control_mixotroph_line_01	30.23
Ancestor_control_mixotroph	41.12	Strictly_anaerobic_line_01	50.67	Strictly_aerobic_line_01	41.67	Strictly_aerobic_supplemental_O2_line_01	36.7	Control_mixotroph_line_01	26.5
Ancestor_control_mixotroph	25.8	Strictly_anaerobic_line_01	51.17	Strictly_aerobic_line_01	46.08	Strictly_aerobic_supplemental_O2_line_01	34.44	Control_mixotroph_line_01	58.82
Ancestor_control_mixotroph	27.69	Strictly_anaerobic_line_01	71.41	Strictly_aerobic_line_01	38.27	Strictly_aerobic_supplemental_O2_line_01	35.17	Control_mixotroph_line_01	63.86
Ancestor_control_mixotroph	29.73	Strictly_anaerobic_line_01	50.09	Strictly_aerobic_line_01	29.37	Strictly_aerobic_supplemental_O2_line_01	64.39	Control_mixotroph_line_01	47.37
Ancestor_control_mixotroph	31.31	Strictly_anaerobic_line_01	39.21	Strictly_aerobic_line_01	46.85	Strictly_aerobic_supplemental_O2_line_01	48.58	Control_mixotroph_line_01	70.94
Ancestor_control_mixotroph	35.95	Strictly_anaerobic_line_01	55.32	Strictly_aerobic_line_01	35.11	Strictly_aerobic_supplemental_O2_line_01	43.19	Control_mixotroph_line_01	34.62
Ancestor_control_mixotroph	43.82	Strictly_anaerobic_line_01	60.78	Strictly_aerobic_line_01	21.31	Strictly_aerobic_supplemental_O2_line_01	45.47	Control_mixotroph_line_01	58.28
Ancestor_control_mixotroph	34.44	Strictly_anaerobic_line_01	41.22	Strictly_aerobic_line_01	41.43	Strictly_aerobic_supplemental_O2_line_01	58.13	Control_mixotroph_line_01	48.72
Ancestor_control_mixotroph	39.98	Strictly_anaerobic_line_01	32.96	Strictly_aerobic_line_01	29.18	Strictly_aerobic_supplemental_O2_line_01	48.58	Control_mixotroph_line_01	24.6
Ancestor_control_mixotroph	36.79	Strictly_anaerobic_line_01	54.44	Strictly_aerobic_line_01	34.4	Strictly_aerobic_supplemental_O2_line_01	36.06	Control_mixotroph_line_01	36.44
Ancestor_control_mixotroph	35.41	Strictly_anaerobic_line_01	65.98	Strictly_aerobic_line_01	25.02	Strictly_aerobic_supplemental_O2_line_01	53.51	Control_mixotroph_line_01	50.42
Ancestor_control_mixotroph	29.7	Strictly_anaerobic_line_01	45.63	Strictly_aerobic_line_01	21.48	Strictly_aerobic_supplemental_O2_line_01	43.5	Control_mixotroph_line_01	22.04
Ancestor_control_mixotroph	26.3	Strictly_anaerobic_line_01	58.74	Strictly_aerobic_line_01	32.11	Strictly_aerobic_supplemental_O2_line_01	49.84	Control_mixotroph_line_01	40.88
Ancestor_control_mixotroph	31.71	Strictly_anaerobic_line_01	42.71	Strictly_aerobic_line_01	35.39	Strictly_aerobic_supplemental_O2_line_01	47.68	Control_mixotroph_line_01	37.43
Ancestor_control_mixotroph	38.97	Strictly_anaerobic_line_01	48.01	Strictly_aerobic_line_01	38.78	Strictly_aerobic_supplemental_O2_line_01	38.32	Control_mixotroph_line_01	40.33
Ancestor_control_mixotroph	31.7	Strictly_anaerobic_line_01	60.03	Strictly_aerobic_line_01	39.66	Strictly_aerobic_supplemental_O2_line_01	20.67	Control_mixotroph_line_01	59.09
Ancestor_control_mixotroph	44.4	Strictly_anaerobic_line_01	41.08	Strictly_aerobic_line_01	40.01	Strictly_aerobic_supplemental_O2_line_01	44.75	Control_mixotroph_line_01	38.17
Ancestor_control_mixotroph	21.39	Strictly_anaerobic_line_01	52.67	Strictly_aerobic_line_01	32.27	Strictly_aerobic_supplemental_O2_line_01	61.27	Control_mixotroph_line_01	42.51
Ancestor_control_mixotroph	22.98	Strictly_anaerobic_line_01	27.75	Strictly_aerobic_line_01	36.31	Strictly_aerobic_supplemental_O2_line_01	39.71	Control_mixotroph_line_01	40.16
Ancestor_control_mixotroph	30.93	Strictly_anaerobic_line_01	44.86	Strictly_aerobic_line_01	29.66	Strictly_aerobic_supplemental_O2_line_01	41	Control_mixotroph_line_01	41.1
Ancestor_control_mixotroph	36.05	Strictly_anaerobic_line_01	27.41	Strictly_aerobic_line_01	32.65	Strictly_aerobic_supplemental_O2_line_01	42.68	Control_mixotroph_line_01	45.91
Ancestor_control_mixotroph	34.06	Strictly_anaerobic_line_01	52.49	Strictly_aerobic_line_01	25.79	Strictly_aerobic_supplemental_O2_line_01	54.93	Control_mixotroph_line_01	25.48
Ancestor_control_mixotroph	34.49	Strictly_anaerobic_line_01	49.23	Strictly_aerobic_line_01	30.34	Strictly_aerobic_supplemental_O2_line_01	42.12	Control_mixotroph_line_01	49.83
Ancestor_control_mixotroph	20.87	Strictly_anaerobic_line_01	37.65	Strictly_aerobic_line_01	41.55	Strictly_aerobic_supplemental_O2_line_01	39.33	Control_mixotroph_line_01	48.93
Ancestor_control_mixotroph	23.97	Strictly_anaerobic_line_01	37.67	Strictly_aerobic_line_01	38.94	Strictly_aerobic_supplemental_O2_line_01	23.05	Control_mixotroph_line_01	34.55
Ancestor_control_mixotroph	22.25	Strictly_anaerobic_line_01	47.47	Strictly_aerobic_line_01	45.8	Strictly_aerobic_supplemental_O2_line_01	39.42	Control_mixotroph_line_01	57.92
Ancestor_control_mixotroph	38.99	Strictly_anaerobic_line_01	39.68	Strictly_aerobic_line_01	39.41	Strictly_aerobic_supplemental_O2_line_01	36.95	Control_mixotroph_line_01	36.11
Ancestor_control_mixotroph	38.11	Strictly_anaerobic_line_01	66.71	Strictly_aerobic_line_01	41.72	Strictly_aerobic_supplemental_O2_line_01	55.61	Control_mixotroph_line_01	59.09
Ancestor_control_mixotroph	32.97	Strictly_anaerobic_line_01	25.62	Strictly_aerobic_line_01	25.78	Strictly_aerobic_supplemental_O2_line_01	50.02	Control_mixotroph_line_01	62.23
Ancestor_control_mixotroph	44.49	Strictly_anaerobic_line_01	37.94	Strictly_aerobic_line_01	36.56	Strictly_aerobic_supplemental_O2_line_01	38.86	Control_mixotroph_line_01	56.94
Ancestor_control_mixotroph	29.63	Strictly_anaerobic_line_01	54.45	Strictly_aerobic_line_01	43.35	Strictly_aerobic_supplemental_O2_line_01	47.95	Control_mixotroph_line_01	31.52
Ancestor_control_mixotroph	24.96	Strictly_anaerobic_line_01	34.63	Strictly_aerobic_line_01	38.63	Strictly_aerobic_supplemental_O2_line_01	47.33	Control_mixotroph_line_01	48.1
Ancestor_control_mixotroph	26.39	Strictly_anaerobic_line_01	69.32	Strictly_aerobic_line_01	51.4	Strictly_aerobic_supplemental_O2_line_01	46.97	Control_mixotroph_line_01	64.39
Ancestor_control_mixotroph	31.99	Strictly_anaerobic_line_01	38.9	Strictly_aerobic_line_01	24.68	Strictly_aerobic_supplemental_O2_line_01	48.71	Control_mixotroph_line_01	30.76
Ancestor_control_mixotroph	29.33	Strictly_anaerobic_line_01	52.47	Strictly_aerobic_line_01	25.01	Strictly_aerobic_supplemental_O2_line_01	40.53	Control_mixotroph_line_01	39.98
Ancestor_control_mixotroph	32.26	Strictly_anaerobic_line_01	62.5	Strictly_aerobic_line_01	38.12	Strictly_aerobic_supplemental_O2_line_01	47.74	Control_mixotroph_line_01	37.72
Ancestor_control_mixotroph	30.43	Strictly_anaerobic_line_01	43.27	Strictly_aerobic_line_01	20.22	Strictly_aerobic_supplemental_O2_line_01	45.51	Control_mixotroph_line_01	51.48
Ancestor_control_mixotroph	23.82	Strictly_anaerobic_line_01	54.71	Strictly_aerobic_line_01	38.43	Strictly_aerobic_supplemental_O2_line_01	39.65	Control_mixotroph_line_01	44.28
Ancestor_control_mixotroph	37.66	Strictly_anaerobic_line_01	35.37	Strictly_aerobic_line_01	23.31	Strictly_aerobic_supplemental_O2_line_01	46.81	Control_mixotroph_line_01	63.91
Ancestor_control_mixotroph	26.36	Strictly_anaerobic_line_01	53.13	Strictly_aerobic_line_01	34.9	Strictly_aerobic_supplemental_O2_line_01	49.12	Control_mixotroph_line_01	58.38
Ancestor_control_mixotroph	20.78	Strictly_anaerobic_line_01	26.02	Strictly_aerobic_line_01	20.33	Strictly_aerobic_supplemental_O2_line_01	55.18	Control_mixotroph_line_01	32.99
Ancestor_control_mixotroph	22.7	Strictly_anaerobic_line_01	36.3	Strictly_aerobic_line_01	47.41	Strictly_aerobic_supplemental_O2_line_01	32.6	Control_mixotroph_line_01	39.28
Ancestor_control_mixotroph	26.17	Strictly_anaerobic_line_01	39.45	Strictly_aerobic_line_01	29.99	Strictly_aerobic_supplemental_O2_line_01	34.14	Control_mixotroph_line_01	38.03
Ancestor_control_mixotroph	27.93	Strictly_anaerobic_line_01	28.2	Strictly_aerobic_line_01	39.91	Strictly_aerobic_supplemental_O2_line_01	36.24	Control_mixotroph_line_01	26.9
Ancestor_control_mixotroph	23.09	Strictly_anaerobic_line_01	52.45	Strictly_aerobic_line_01	42.09	Strictly_aerobic_supplemental_O2_line_01	49.12	Control_mixotroph_line_01	33.12
Ancestor_control_mixotroph	32.36	Strictly_anaerobic_line_01	47.15	Strictly_aerobic_line_01	30.43	Strictly_aerobic_supplemental_O2_line_01	43.69	Control_mixotroph_line_01	46.63
Ancestor_control_mixotroph	30.91	Strictly_anaerobic_line_01	36.63	Strictly_aerobic_line_01	32.66	Strictly_aerobic_supplemental_O2_line_01	45.39	Control_mixotroph_line_01	34.86
Ancestor_control_mixotroph	21.28	Strictly_anaerobic_line_01	21.13	Strictly_aerobic_line_01	32.15	Strictly_aerobic_supplemental_O2_line_01	43.95	Control_mixotroph_line_01	24.5
Ancestor_control_mixotroph	20.18	Strictly_anaerobic_line_01	57.7	Strictly_aerobic_line_01	39.06	Strictly_aerobic_supplemental_O2_line_01	41.34	Control_mixotroph_line_01	48.29
Ancestor_control_mixotroph	27.98	Strictly_anaerobic_line_01	39.15	Strictly_aerobic_line_01	20.03	Strictly_aerobic_supplemental_O2_line_01	44.85	Control_mixotroph_line_01	60.24
Ancestor_control_mixotroph	32.72	Strictly_anaerobic_line_01	50.49	Strictly_aerobic_line_01	28.53	Strictly_aerobic_supplemental_O2_line_01	42.59	Control_mixotroph_line_01	42.16
Ancestor_control_mixotroph	33.42	Strictly_anaerobic_line_01	36.2	Strictly_aerobic_line_01	23.61	Strictly_aerobic_supplemental_O2_line_01	44.17	Control_mixotroph_line_01	44.66
Ancestor_control_mixotroph	42.78	Strictly_anaerobic_line_01	45.9	Strictly_aerobic_line_01	36.23	Strictly_aerobic_supplemental_O2_line_01	34.92	Control_mixotroph_line_01	54.06
Ancestor_control_mixotroph	20.71	Strictly_anaerobic_line_01	58.75	Strictly_aerobic_line_01	37.68	Strictly_aerobic_supplemental_O2_line_01	56.26	Control_mixotroph_line_01	35.45
Ancestor_control_mixotroph	30.71	Strictly_anaerobic_line_01	55.16	Strictly_aerobic_line_01	36.86	Strictly_aerobic_supplemental_O2_line_01	47.96	Control_mixotroph_line_01	39.34
Ancestor_control_mixotroph	28.34	Strictly_anaerobic_line_01	47.15	Strictly_aerobic_line_01	36.58	Strictly_aerobic_supplemental_O2_line_01	21.76	Control_mixotroph_line_01	37.5
Ancestor_control_mixotroph	24.66	Strictly_anaerobic_line_01	36.87	Strictly_aerobic_line_01	41.82	Strictly_aerobic_supplemental_O2_line_01	25.04	Control_mixotroph_line_01	33.72
Ancestor_control_mixotroph	32.26	Strictly_anaerobic_line_01	52.59	Strictly_aerobic_line_01	20.37	Strictly_aerobic_supplemental_O2_line_01	38.74	Control_mixotroph_line_01	36.03
Ancestor_control_mixotroph	25.75	Strictly_anaerobic_line_01	36.34	Strictly_aerobic_line_01	24.88	Strictly_aerobic_supplemental_O2_line_01	43.99	Control_mixotroph_line_01	26.52
Ancestor_control_mixotroph	28.65	Strictly_anaerobic_line_01	60.78	Strictly_aerobic_line_01	31.47	Strictly_aerobic_supplemental_O2_line_01	26.85	Control_mixotroph_line_01	39.68
Ancestor_control_mixotroph	26.84	Strictly_anaerobic_line_01	60.97	Strictly_aerobic_line_01	20.47	Strictly_aerobic_supplemental_O2_line_01	52.89	Control_mixotroph_line_01	37.4
Ancestor_control_mixotroph	31.51	Strictly_anaerobic_line_01	71.34	Strictly_aerobic_line_01	20.12	Strictly_aerobic_supplemental_O2_line_01	54.07	Control_mixotroph_line_01	26.89
Ancestor_control_mixotroph	36.6	Strictly_anaerobic_line_01	51.83	Strictly_aerobic_line_01	38.02	Strictly_aerobic_supplemental_O2_line_01	43.16	Control_mixotroph_line_01	33.43
Ancestor_control_mixotroph	37.26	Strictly_anaerobic_line_01	61.9	Strictly_aerobic_line_01	24.05	Strictly_aerobic_supplemental_O2_line_01	42.23	Control_mixotroph_line_01	26.69
Ancestor_control_mixotroph	42.65	Strictly_anaerobic_line_01	47.7	Strictly_aerobic_line_01	40.54	Strictly_aerobic_supplemental_O2_line_01	47.2	Control_mixotroph_line_01	36.52
Ancestor_control_mixotroph	42.61	Strictly_anaerobic_line_01	38.18	Strictly_aerobic_line_01	20.53	Strictly_aerobic_supplemental_O2_line_01	48.01	Control_mixotroph_line_01	37.41
Ancestor_control_mixotroph	20.88	Strictly_anaerobic_line_01	30.94	Strictly_aerobic_line_01	44.43	Strictly_aerobic_supplemental_O2_line_01	46.27	Control_mixotroph_line_01	34.4
Ancestor_control_mixotroph	35.17	Strictly_anaerobic_line_01	60.71	Strictly_aerobic_line_01	31.22	Strictly_aerobic_supplemental_O2_line_01	36.41	Control_mixotroph_line_01	38.31
Ancestor_control_mixotroph	37.63	Strictly_anaerobic_line_01	26.51	Strictly_aerobic_line_01	37.32	Strictly_aerobic_supplemental_O2_line_01	56.3	Control_mixotroph_line_01	27.54
Ancestor_control_mixotroph	24.36	Strictly_anaerobic_line_01	60.68	Strictly_aerobic_line_01	20.24	Strictly_aerobic_supplemental_O2_line_01	47.72	Control_mixotroph_line_01	44.6
Ancestor_control_mixotroph	21.8	Strictly_anaerobic_line_01	56.5	Strictly_aerobic_line_01	20.77	Strictly_aerobic_supplemental_O2_line_01	57.29	Control_mixotroph_line_01	35.37
Ancestor_control_mixotroph	23.67	Strictly_anaerobic_line_01	39.8	Strictly_aerobic_line_01	33.72	Strictly_aerobic_supplemental_O2_line_01	47.2	Control_mixotroph_line_01	30.77
Ancestor_control_mixotroph	37.57	Strictly_anaerobic_line_01	47.65	Strictly_aerobic_line_01	22.44	Strictly_aerobic_supplemental_O2_line_01	20.72	Control_mixotroph_line_01	38.37
Ancestor_control_mixotroph	29.64	Strictly_anaerobic_line_01	32.08	Strictly_aerobic_line_01	20.66	Strictly_aerobic_supplemental_O2_line_01	45.52	Control_mixotroph_line_01	32.39
Ancestor_control_mixotroph	24.88	Strictly_anaerobic_line_01	57.13	Strictly_aerobic_line_01	42.09	Strictly_aerobic_supplemental_O2_line_01	39.87	Control_mixotroph_line_01	37.92
Ancestor_control_mixotroph	37.45	Strictly_anaerobic_line_01	41.62	Strictly_aerobic_line_01	43.13	Strictly_aerobic_supplemental_O2_line_01	24.72	Control_mixotroph_line_01	58.15
Ancestor_control_mixotroph	29.8	Strictly_anaerobic_line_01	54.14	Strictly_aerobic_line_01	25.44	Strictly_aerobic_supplemental_O2_line_01	45.73	Control_mixotroph_line_01	47.82
Ancestor_control_mixotroph	21.86	Strictly_anaerobic_line_01	51.94	Strictly_aerobic_line_01	35.81	Strictly_aerobic_supplemental_O2_line_01	44.37	Control_mixotroph_line_01	57.93
Ancestor_control_mixotroph	30.12	Strictly_anaerobic_line_01	49.11	Strictly_aerobic_line_01	37.79	Strictly_aerobic_supplemental_O2_line_01	25.93	Control_mixotroph_line_01	60.98
Ancestor_control_mixotroph	22.82	Strictly_anaerobic_line_01	51.65	Strictly_aerobic_line_01	23.07	Strictly_aerobic_supplemental_O2_line_01	46.73	Control_mixotroph_line_01	34.24
Ancestor_control_mixotroph	33.72	Strictly_anaerobic_line_01	20.56	Strictly_aerobic_line_01	32.72	Strictly_aerobic_supplemental_O2_line_01	42.22	Control_mixotroph_line_01	37.9
Ancestor_control_mixotroph	26.32	Strictly_anaerobic_line_01	67.89	Strictly_aerobic_line_01	38.08	Strictly_aerobic_supplemental_O2_line_01	58.39	Control_mixotroph_line_01	63.74
Ancestor_control_mixotroph	34.02	Strictly_anaerobic_line_01	55.51	Strictly_aerobic_line_01	29.23	Strictly_aerobic_supplemental_O2_line_01	34.57	Control_mixotroph_line_01	32.86
Ancestor_control_mixotroph	21.47	Strictly_anaerobic_line_01	60.06	Strictly_aerobic_line_01	34.43	Strictly_aerobic_supplemental_O2_line_01	36.41	Control_mixotroph_line_01	37.54
Ancestor_control_mixotroph	29.52	Strictly_anaerobic_line_01	55.71	Strictly_aerobic_line_01	33.3	Strictly_aerobic_supplemental_O2_line_01	39.91	Control_mixotroph_line_01	56.53
Ancestor_control_mixotroph	49.62	Strictly_anaerobic_line_01	52.24	Strictly_aerobic_line_01	31.68	Strictly_aerobic_supplemental_O2_line_01	54.3	Control_mixotroph_line_01	35.56
Ancestor_control_mixotroph	39.03	Strictly_anaerobic_line_01	49.19	Strictly_aerobic_line_01	29.12	Strictly_aerobic_supplemental_O2_line_01	51.53	Control_mixotroph_line_01	39.19
Ancestor_control_mixotroph	47.95	Strictly_anaerobic_line_01	55.31	Strictly_aerobic_line_01	34.91	Strictly_aerobic_supplemental_O2_line_01	48.83	Control_mixotroph_line_01	49.42
Ancestor_control_mixotroph	20.37	Strictly_anaerobic_line_01	42.9	Strictly_aerobic_line_01	42.34	Strictly_aerobic_supplemental_O2_line_01	43.2	Control_mixotroph_line_01	61.21
Ancestor_control_mixotroph	42.43	Strictly_anaerobic_line_01	49.27	Strictly_aerobic_line_01	23.4	Strictly_aerobic_supplemental_O2_line_01	34.15	Control_mixotroph_line_01	47.9
Ancestor_control_mixotroph	32.55	Strictly_anaerobic_line_01	49.54	Strictly_aerobic_line_01	24.91	Strictly_aerobic_supplemental_O2_line_01	55.22	Control_mixotroph_line_01	53.54
Ancestor_control_mixotroph	33.22	Strictly_anaerobic_line_01	36.06	Strictly_aerobic_line_01	29.16	Strictly_aerobic_supplemental_O2_line_01	51.23	Control_mixotroph_line_01	71.08
Ancestor_control_mixotroph	21.66	Strictly_anaerobic_line_01	62.85	Strictly_aerobic_line_01	27.04	Strictly_aerobic_supplemental_O2_line_01	44.53	Control_mixotroph_line_01	55.54
Ancestor_control_mixotroph	28.43	Strictly_anaerobic_line_01	24.54	Strictly_aerobic_line_01	20.7	Strictly_aerobic_supplemental_O2_line_01	48.39	Control_mixotroph_line_01	38.31
Ancestor_control_mixotroph	30.02	Strictly_anaerobic_line_01	53.04	Strictly_aerobic_line_01	24.26	Strictly_aerobic_supplemental_O2_line_01	37.19	Control_mixotroph_line_01	24.62
Ancestor_control_mixotroph	26.9	Strictly_anaerobic_line_01	49.97	Strictly_aerobic_line_01	27.69	Strictly_aerobic_supplemental_O2_line_01	47.45	Control_mixotroph_line_01	26.53
Ancestor_control_mixotroph	47.05	Strictly_anaerobic_line_01	56.14	Strictly_aerobic_line_01	21.98	Strictly_aerobic_supplemental_O2_line_01	46.23	Control_mixotroph_line_01	31.67
Ancestor_control_mixotroph	39.23	Strictly_anaerobic_line_01	55.27	Strictly_aerobic_line_01	44.63	Strictly_aerobic_supplemental_O2_line_01	39.65	Control_mixotroph_line_01	29.17
Ancestor_control_mixotroph	26.3	Strictly_anaerobic_line_01	60.04	Strictly_aerobic_line_01	21.51	Strictly_aerobic_supplemental_O2_line_01	49.71	Control_mixotroph_line_01	42.56
Ancestor_control_mixotroph	24.12	Strictly_anaerobic_line_01	42.67	Strictly_aerobic_line_01	33.97	Strictly_aerobic_supplemental_O2_line_01	50.28	Control_mixotroph_line_01	29.42
Ancestor_control_mixotroph	40.32	Strictly_anaerobic_line_01	69.63	Strictly_aerobic_line_01	32.45	Strictly_aerobic_supplemental_O2_line_01	46.43	Control_mixotroph_line_01	39.62
Ancestor_control_mixotroph	30.61	Strictly_anaerobic_line_01	30.36	Strictly_aerobic_line_01	20.28	Strictly_aerobic_supplemental_O2_line_01	58.97	Control_mixotroph_line_01	50.1
Ancestor_control_mixotroph	36.2	Strictly_anaerobic_line_01	66.18	Strictly_aerobic_line_01	37.35	Strictly_aerobic_supplemental_O2_line_01	42.49	Control_mixotroph_line_01	38.55
Ancestor_control_mixotroph	31.4	Strictly_anaerobic_line_01	70.73	Strictly_aerobic_line_01	21.42	Strictly_aerobic_supplemental_O2_line_01	38.82	Control_mixotroph_line_01	44.36
Ancestor_control_mixotroph	42.88	Strictly_anaerobic_line_01	55.81	Strictly_aerobic_line_01	42.34	Strictly_aerobic_supplemental_O2_line_01	50.3	Control_mixotroph_line_01	37.66
Ancestor_control_mixotroph	34.35	Strictly_anaerobic_line_01	27	Strictly_aerobic_line_01	25.77	Strictly_aerobic_supplemental_O2_line_01	67	Control_mixotroph_line_01	52.85
Ancestor_control_mixotroph	24.48	Strictly_anaerobic_line_01	45.3	Strictly_aerobic_line_01	43.15	Strictly_aerobic_supplemental_O2_line_01	49.66	Control_mixotroph_line_01	45.66
Ancestor_control_mixotroph	40.59	Strictly_anaerobic_line_01	53.39	Strictly_aerobic_line_01	41.04	Strictly_aerobic_supplemental_O2_line_01	54.04	Control_mixotroph_line_01	46.39
Ancestor_control_mixotroph	37.2	Strictly_anaerobic_line_01	75.45	Strictly_aerobic_line_01	37.3	Strictly_aerobic_supplemental_O2_line_01	44.96	Control_mixotroph_line_01	42
Ancestor_control_mixotroph	23.76	Strictly_anaerobic_line_01	60.53	Strictly_aerobic_line_01	32.96	Strictly_aerobic_supplemental_O2_line_01	41.93	Control_mixotroph_line_01	27.18
Ancestor_control_mixotroph	36.2	Strictly_anaerobic_line_01	26.94	Strictly_aerobic_line_01	38.68	Strictly_aerobic_supplemental_O2_line_01	43.67	Control_mixotroph_line_01	53.2
Ancestor_control_mixotroph	34.06	Strictly_anaerobic_line_01	71.89	Strictly_aerobic_line_01	41.77	Strictly_aerobic_supplemental_O2_line_01	42.23	Control_mixotroph_line_01	48.43
Ancestor_control_mixotroph	27.47	Strictly_anaerobic_line_01	45.63	Strictly_aerobic_line_01	39.3	Strictly_aerobic_supplemental_O2_line_01	44.44	Control_mixotroph_line_01	60.74
Ancestor_control_mixotroph	22.94	Strictly_anaerobic_line_01	59.34	Strictly_aerobic_line_01	38.59	Strictly_aerobic_supplemental_O2_line_01	40.85	Control_mixotroph_line_01	35.9
Ancestor_control_mixotroph	28.06	Strictly_anaerobic_line_01	71.27	Strictly_aerobic_line_01	33.76	Strictly_aerobic_supplemental_O2_line_01	49.91	Control_mixotroph_line_01	37.39
Ancestor_control_mixotroph	23.8	Strictly_anaerobic_line_01	27.13	Strictly_aerobic_line_01	32.76	Strictly_aerobic_supplemental_O2_line_01	45.05	Control_mixotroph_line_01	48.69
Ancestor_control_mixotroph	23.29	Strictly_anaerobic_line_01	50.41	Strictly_aerobic_line_01	22.59	Strictly_aerobic_supplemental_O2_line_01	52.77	Control_mixotroph_line_01	51.38
Ancestor_control_mixotroph	24.44	Strictly_anaerobic_line_01	61.96	Strictly_aerobic_line_01	28.51	Strictly_aerobic_supplemental_O2_line_01	42.49	Control_mixotroph_line_01	27.29
Ancestor_control_mixotroph	20.8	Strictly_anaerobic_line_01	53.67	Strictly_aerobic_line_01	33.43	Strictly_aerobic_supplemental_O2_line_01	33.82	Control_mixotroph_line_01	55.54
Ancestor_control_mixotroph	30.56	Strictly_anaerobic_line_01	31.04	Strictly_aerobic_line_01	34.1	Strictly_aerobic_supplemental_O2_line_01	36.7	Control_mixotroph_line_01	25.52
Ancestor_control_mixotroph	30.92	Strictly_anaerobic_line_01	55.89	Strictly_aerobic_line_01	50.98	Strictly_aerobic_supplemental_O2_line_01	36.19	Control_mixotroph_line_01	27.73
Ancestor_control_mixotroph	30.84	Strictly_anaerobic_line_01	33.78	Strictly_aerobic_line_01	22.32	Strictly_aerobic_supplemental_O2_line_01	52.35	Control_mixotroph_line_01	25.49
Ancestor_control_mixotroph	24.62	Strictly_anaerobic_line_01	52.34	Strictly_aerobic_line_01	26.22	Strictly_aerobic_supplemental_O2_line_01	46.43	Control_mixotroph_line_01	37.67
Ancestor_control_mixotroph	20.27	Strictly_anaerobic_line_01	61.46	Strictly_aerobic_line_01	23.74	Strictly_aerobic_supplemental_O2_line_01	48.47	Control_mixotroph_line_01	39.51
Ancestor_control_mixotroph	25.73	Strictly_anaerobic_line_01	59.94	Strictly_aerobic_line_01	50.37	Strictly_aerobic_supplemental_O2_line_01	43.67	Control_mixotroph_line_01	42.69
Ancestor_control_mixotroph	49.08	Strictly_anaerobic_line_01	61.67	Strictly_aerobic_line_01	41.62	Strictly_aerobic_supplemental_O2_line_01	36.48	Control_mixotroph_line_01	38.09
Ancestor_control_mixotroph	36.26	Strictly_anaerobic_line_01	60.95	Strictly_aerobic_line_01	22.18	Strictly_aerobic_supplemental_O2_line_01	52.51	Control_mixotroph_line_01	31.14
Ancestor_control_mixotroph	25.26	Strictly_anaerobic_line_01	59.27	Strictly_aerobic_line_01	37.56	Strictly_aerobic_supplemental_O2_line_01	42.28	Control_mixotroph_line_01	63.86
Ancestor_control_mixotroph	25.82	Strictly_anaerobic_line_01	51.38	Strictly_aerobic_line_01	27.79	Strictly_aerobic_supplemental_O2_line_01	49.34	Control_mixotroph_line_01	50.1
Ancestor_control_mixotroph	33.89	Strictly_anaerobic_line_01	48.09	Strictly_aerobic_line_01	35.52	Strictly_aerobic_supplemental_O2_line_01	42.08	Control_mixotroph_line_01	22.78
Ancestor_control_mixotroph	27.15	Strictly_anaerobic_line_01	33.86	Strictly_aerobic_line_01	43.77	Strictly_aerobic_supplemental_O2_line_01	49.84	Control_mixotroph_line_01	26.02
Ancestor_control_mixotroph	27.65	Strictly_anaerobic_line_01	24.68	Strictly_aerobic_line_01	35.57	Strictly_aerobic_supplemental_O2_line_01	52.26	Control_mixotroph_line_01	28.77
Ancestor_control_mixotroph	31.03	Strictly_anaerobic_line_01	39.76	Strictly_aerobic_line_01	36.27	Strictly_aerobic_supplemental_O2_line_01	42.68	Control_mixotroph_line_01	48.23
Ancestor_control_mixotroph	27.52	Strictly_anaerobic_line_01	42.35	Strictly_aerobic_line_01	29.89	Strictly_aerobic_supplemental_O2_line_01	27.94	Control_mixotroph_line_01	60.62
Ancestor_control_mixotroph	45.34	Strictly_anaerobic_line_01	59.91	Strictly_aerobic_line_01	20.36	Strictly_aerobic_supplemental_O2_line_01	26.59	Control_mixotroph_line_01	68.7
Ancestor_control_mixotroph	38.21	Strictly_anaerobic_line_01	35.36	Strictly_aerobic_line_01	40.43	Strictly_aerobic_supplemental_O2_line_01	57.41	Control_mixotroph_line_01	55.84
Ancestor_control_mixotroph	37.34	Strictly_anaerobic_line_01	55.38	Strictly_aerobic_line_01	31.72	Strictly_aerobic_supplemental_O2_line_01	57.23	Control_mixotroph_line_01	30.65
Ancestor_control_mixotroph	33.97	Strictly_anaerobic_line_01	31.2	Strictly_aerobic_line_01	35	Strictly_aerobic_supplemental_O2_line_01	34.69	Control_mixotroph_line_01	52.23
Ancestor_control_mixotroph	39.35	Strictly_anaerobic_line_01	55.99	Strictly_aerobic_line_01	30.25	Strictly_aerobic_supplemental_O2_line_01	47.68	Control_mixotroph_line_01	48.46
Ancestor_control_mixotroph	21.96	Strictly_anaerobic_line_01	57.44	Strictly_aerobic_line_01	49.16	Strictly_aerobic_supplemental_O2_line_01	41.95	Control_mixotroph_line_01	41.73
Ancestor_control_mixotroph	33.52	Strictly_anaerobic_line_01	38.18	Strictly_aerobic_line_01	22.39	Strictly_aerobic_supplemental_O2_line_01	48.84	Control_mixotroph_line_01	25.31
Ancestor_control_mixotroph	26.34	Strictly_anaerobic_line_01	47.28	Strictly_aerobic_line_01	37.66	Strictly_aerobic_supplemental_O2_line_01	45.09	Control_mixotroph_line_01	45.17
Ancestor_control_mixotroph	33.24	Strictly_anaerobic_line_01	72.51	Strictly_aerobic_line_01	41.6	Strictly_aerobic_supplemental_O2_line_01	28.52	Control_mixotroph_line_01	70.41
Ancestor_control_mixotroph	29.14	Strictly_anaerobic_line_01	56.76	Strictly_aerobic_line_01	33.28	Strictly_aerobic_supplemental_O2_line_01	49.75	Control_mixotroph_line_01	26.75
Ancestor_control_mixotroph	37.33	Strictly_anaerobic_line_01	57.24	Strictly_aerobic_line_01	25	Strictly_aerobic_supplemental_O2_line_01	46.29	Control_mixotroph_line_01	23.12
Ancestor_control_mixotroph	26.29	Strictly_anaerobic_line_01	63.2	Strictly_aerobic_line_01	37.93	Strictly_aerobic_supplemental_O2_line_01	45.06	Control_mixotroph_line_01	38.64
Ancestor_control_mixotroph	45.14	Strictly_anaerobic_line_01	60.35	Strictly_aerobic_line_01	36.38	Strictly_aerobic_supplemental_O2_line_01	54.38	Control_mixotroph_line_01	48.62
Ancestor_control_mixotroph	36.08	Strictly_anaerobic_line_01	60.03	Strictly_aerobic_line_01	20	Strictly_aerobic_supplemental_O2_line_01	39.23	Control_mixotroph_line_01	27.58
Ancestor_control_mixotroph	35.96	Strictly_anaerobic_line_01	45.64	Strictly_aerobic_line_01	37.83	Strictly_aerobic_supplemental_O2_line_01	44.51	Control_mixotroph_line_01	23.14
Ancestor_control_mixotroph	29.21	Strictly_anaerobic_line_01	45.96	Strictly_aerobic_line_01	39.71	Strictly_aerobic_supplemental_O2_line_01	51.12	Control_mixotroph_line_01	25.51
Ancestor_control_mixotroph	23.16	Strictly_anaerobic_line_01	46.93	Strictly_aerobic_line_01	36.3	Strictly_aerobic_supplemental_O2_line_01	47.22	Control_mixotroph_line_01	24.83
Ancestor_control_mixotroph	23.71	Strictly_anaerobic_line_01	61.4	Strictly_aerobic_line_01	30.25	Strictly_aerobic_supplemental_O2_line_01	42.37	Control_mixotroph_line_01	46.74
Ancestor_control_mixotroph	38.34	Strictly_anaerobic_line_01	52.7	Strictly_aerobic_line_01	39.5	Strictly_aerobic_supplemental_O2_line_01	38.33	Control_mixotroph_line_01	51.41
Ancestor_control_mixotroph	29.7	Strictly_anaerobic_line_01	50.96	Strictly_aerobic_line_01	32.05	Strictly_aerobic_supplemental_O2_line_01	37.91	Control_mixotroph_line_01	27.31
Ancestor_control_mixotroph	29.05	Strictly_anaerobic_line_01	46.7	Strictly_aerobic_line_01	36.4	Strictly_aerobic_supplemental_O2_line_01	54.46	Control_mixotroph_line_01	47.1
Ancestor_control_mixotroph	40.76	Strictly_anaerobic_line_01	42.38	Strictly_aerobic_line_01	27.68	Strictly_aerobic_supplemental_O2_line_01	42.09	Control_mixotroph_line_01	50.66
Ancestor_control_mixotroph	37.22	Strictly_anaerobic_line_01	31.53	Strictly_aerobic_line_01	36.49	Strictly_aerobic_supplemental_O2_line_01	45	Control_mixotroph_line_01	29.93
Ancestor_control_mixotroph	25.88	Strictly_anaerobic_line_01	23.02	Strictly_aerobic_line_01	21.69	Strictly_aerobic_supplemental_O2_line_01	38.46	Control_mixotroph_line_01	63.58
Ancestor_control_mixotroph	44.68	Strictly_anaerobic_line_01	53.18	Strictly_aerobic_line_01	20.61	Strictly_aerobic_supplemental_O2_line_01	37.36	Control_mixotroph_line_01	37.72
Ancestor_control_mixotroph	22.73	Strictly_anaerobic_line_01	45.9	Strictly_aerobic_line_01	33.48	Strictly_aerobic_supplemental_O2_line_01	43.89	Control_mixotroph_line_01	53.85
Ancestor_control_mixotroph	25.2	Strictly_anaerobic_line_01	46.9	Strictly_aerobic_line_01	20.36	Strictly_aerobic_supplemental_O2_line_01	50.7	Control_mixotroph_line_01	36.89
Ancestor_control_mixotroph	31.87	Strictly_anaerobic_line_01	29.93	Strictly_aerobic_line_01	20.86	Strictly_aerobic_supplemental_O2_line_01	42.8	Control_mixotroph_line_01	35.43
Ancestor_control_mixotroph	39.58	Strictly_anaerobic_line_01	68.34	Strictly_aerobic_line_01	39.32	Strictly_aerobic_supplemental_O2_line_01	52.18	Control_mixotroph_line_01	39.68
Ancestor_control_mixotroph	25.99	Strictly_anaerobic_line_01	63.2	Strictly_aerobic_line_01	20.26	Strictly_aerobic_supplemental_O2_line_01	23.6	Control_mixotroph_line_01	33.05
Ancestor_control_mixotroph	32.82	Strictly_anaerobic_line_01	62.63	Strictly_aerobic_line_01	39.08	Strictly_aerobic_supplemental_O2_line_01	38.11	Control_mixotroph_line_01	31.18
Ancestor_control_mixotroph	23.59	Strictly_anaerobic_line_01	50.66	Strictly_aerobic_line_01	38.93	Strictly_aerobic_supplemental_O2_line_01	43.92	Control_mixotroph_line_01	31.21
Ancestor_control_mixotroph	21.89	Strictly_anaerobic_line_01	57.33	Strictly_aerobic_line_01	36.04	Strictly_aerobic_supplemental_O2_line_01	33.5	Control_mixotroph_line_01	27.94
Ancestor_control_mixotroph	23.81	Strictly_anaerobic_line_01	59.61	Strictly_aerobic_line_01	32.6	Strictly_aerobic_supplemental_O2_line_01	44.98	Control_mixotroph_line_01	29.97
Ancestor_control_mixotroph	29.34	Strictly_anaerobic_line_01	32.95	Strictly_aerobic_line_01	35.31	Strictly_aerobic_supplemental_O2_line_01	45.46	Control_mixotroph_line_01	52.15
Ancestor_control_mixotroph	30.84	Strictly_anaerobic_line_01	46.82	Strictly_aerobic_line_01	34.49	Strictly_aerobic_supplemental_O2_line_01	57.97	Control_mixotroph_line_01	41.22
Ancestor_control_mixotroph	44.16	Strictly_anaerobic_line_01	60.43	Strictly_aerobic_line_01	39.93	Strictly_aerobic_supplemental_O2_line_01	32.94	Control_mixotroph_line_01	27.82
Ancestor_control_mixotroph	24.76	Strictly_anaerobic_line_01	50.15	Strictly_aerobic_line_01	20.73	Strictly_aerobic_supplemental_O2_line_01	28.06	Control_mixotroph_line_01	61.66
Ancestor_control_mixotroph	37.89	Strictly_anaerobic_line_01	75.82	Strictly_aerobic_line_01	29.5	Strictly_aerobic_supplemental_O2_line_01	43.86	Control_mixotroph_line_01	59
Ancestor_control_mixotroph	39.05	Strictly_anaerobic_line_01	60.29	Strictly_aerobic_line_01	28.84	Strictly_aerobic_supplemental_O2_line_01	45.98	Control_mixotroph_line_01	43.48
Ancestor_control_mixotroph	26.98	Strictly_anaerobic_line_01	42.1	Strictly_aerobic_line_01	30.56	Strictly_aerobic_supplemental_O2_line_01	60.87	Control_mixotroph_line_01	61.34
Ancestor_control_mixotroph	31.78	Strictly_anaerobic_line_01	54.98	Strictly_aerobic_line_01	21.17	Strictly_aerobic_supplemental_O2_line_01	39.37	Control_mixotroph_line_01	27.29
Ancestor_control_mixotroph	26.92	Strictly_anaerobic_line_01	31.44	Strictly_aerobic_line_01	40.01	Strictly_aerobic_supplemental_O2_line_01	44.11	Control_mixotroph_line_01	32.77
Ancestor_control_mixotroph	49.52	Strictly_anaerobic_line_01	50.92	Strictly_aerobic_line_01	33.83	Strictly_aerobic_supplemental_O2_line_01	44.8	Control_mixotroph_line_01	31.78
Ancestor_control_mixotroph	24.38	Strictly_anaerobic_line_01	53.76	Strictly_aerobic_line_01	37.76	Strictly_aerobic_supplemental_O2_line_01	39.06	Control_mixotroph_line_01	29.03
Ancestor_control_mixotroph	38.75	Strictly_anaerobic_line_01	42.81	Strictly_aerobic_line_01	21.9	Strictly_aerobic_supplemental_O2_line_01	58.57	Control_mixotroph_line_01	46.91
Ancestor_control_mixotroph	24.84	Strictly_anaerobic_line_01	32.64	Strictly_aerobic_line_01	36.12	Strictly_aerobic_supplemental_O2_line_01	49.93	Control_mixotroph_line_01	29.5
Ancestor_control_mixotroph	27.09	Strictly_anaerobic_line_01	60.58	Strictly_aerobic_line_01	25.42	Strictly_aerobic_supplemental_O2_line_01	29.63	Control_mixotroph_line_01	45.56
Ancestor_control_mixotroph	28.96	Strictly_anaerobic_line_01	33.56	Strictly_aerobic_line_01	41.57	Strictly_aerobic_supplemental_O2_line_01	48.17	Control_mixotroph_line_01	34.12
Ancestor_control_mixotroph	29.88	Strictly_anaerobic_line_01	56.31	Strictly_aerobic_line_01	28.26	Strictly_aerobic_supplemental_O2_line_01	49.8	Control_mixotroph_line_01	57.43
Ancestor_control_mixotroph	30.93	Strictly_anaerobic_line_01	73.72	Strictly_aerobic_line_01	35.89	Strictly_aerobic_supplemental_O2_line_01	43.11	Control_mixotroph_line_01	58.2
Ancestor_control_mixotroph	38.14	Strictly_anaerobic_line_01	69.14	Strictly_aerobic_line_01	45.69	Strictly_aerobic_supplemental_O2_line_01	44.89	Control_mixotroph_line_01	47.89
Ancestor_control_mixotroph	20.23	Strictly_anaerobic_line_01	64.18	Strictly_aerobic_line_01	29.73	Strictly_aerobic_supplemental_O2_line_01	40.31	Control_mixotroph_line_01	65.51
Ancestor_control_mixotroph	32.6	Strictly_anaerobic_line_01	57.05	Strictly_aerobic_line_01	33.31	Strictly_aerobic_supplemental_O2_line_01	51.43	Control_mixotroph_line_01	41.25
Ancestor_control_mixotroph	32.57	Strictly_anaerobic_line_01	52.48	Strictly_aerobic_line_01	39.18	Strictly_aerobic_supplemental_O2_line_01	38.18	Control_mixotroph_line_01	61.16
Ancestor_control_mixotroph	23.48	Strictly_anaerobic_line_01	33.95	Strictly_aerobic_line_01	29.45	Strictly_aerobic_supplemental_O2_line_01	61.75	Control_mixotroph_line_01	20.55
Ancestor_control_mixotroph	35.03	Strictly_anaerobic_line_01	64.41	Strictly_aerobic_line_01	39.58	Strictly_aerobic_supplemental_O2_line_01	56.88	Control_mixotroph_line_01	51.02
Ancestor_control_mixotroph	30.42	Strictly_anaerobic_line_01	43.03	Strictly_aerobic_line_01	20.98	Strictly_aerobic_supplemental_O2_line_01	30.93	Control_mixotroph_line_01	44.2
Ancestor_control_mixotroph	37.47	Strictly_anaerobic_line_01	76.46	Strictly_aerobic_line_01	34.42	Strictly_aerobic_supplemental_O2_line_01	46.81	Control_mixotroph_line_01	31.92
Ancestor_control_mixotroph	22.06	Strictly_anaerobic_line_01	39.97	Strictly_aerobic_line_01	24.11	Strictly_aerobic_supplemental_O2_line_01	49.71	Control_mixotroph_line_01	31.83
Ancestor_control_mixotroph	30.29	Strictly_anaerobic_line_01	31.96	Strictly_aerobic_line_01	38.8	Strictly_aerobic_supplemental_O2_line_01	37.63	Control_mixotroph_line_01	50.98
Ancestor_control_mixotroph	23.83	Strictly_anaerobic_line_01	33.05	Strictly_aerobic_line_01	34.58	Strictly_aerobic_supplemental_O2_line_01	47.06	Control_mixotroph_line_01	56.93
Ancestor_control_mixotroph	30.89	Strictly_anaerobic_line_01	26.43	Strictly_aerobic_line_01	37.88	Strictly_aerobic_supplemental_O2_line_01	27.67	Control_mixotroph_line_01	36.17
Ancestor_control_mixotroph	39.83	Strictly_anaerobic_line_01	39.92	Strictly_aerobic_line_01	23.17	Strictly_aerobic_supplemental_O2_line_01	25.79	Control_mixotroph_line_01	62.77
Ancestor_control_mixotroph	28.02	Strictly_anaerobic_line_01	50.47	Strictly_aerobic_line_01	25.27	Strictly_aerobic_supplemental_O2_line_01	44.68	Control_mixotroph_line_01	47.92
Ancestor_control_mixotroph	29.85	Strictly_anaerobic_line_01	20.16	Strictly_aerobic_line_01	23.93	Strictly_aerobic_supplemental_O2_line_01	25.61	Control_mixotroph_line_01	36.89
Ancestor_control_mixotroph	37.94	Strictly_anaerobic_line_01	57.06	Strictly_aerobic_line_01	29.51	Strictly_aerobic_supplemental_O2_line_01	51.18	Control_mixotroph_line_01	33.11
Ancestor_control_mixotroph	43.5	Strictly_anaerobic_line_01	46.63	Strictly_aerobic_line_01	26.37	Strictly_aerobic_supplemental_O2_line_01	31.06	Control_mixotroph_line_01	59.86
Ancestor_control_mixotroph	21.6	Strictly_anaerobic_line_01	63.66	Strictly_aerobic_line_01	39.65	Strictly_aerobic_supplemental_O2_line_01	41.88	Control_mixotroph_line_01	22.62
Ancestor_control_mixotroph	21.05	Strictly_anaerobic_line_01	51.35	Strictly_aerobic_line_01	34.34	Strictly_aerobic_supplemental_O2_line_01	26.55	Control_mixotroph_line_01	54.15
Ancestor_control_mixotroph	25.41	Strictly_anaerobic_line_01	26.5	Strictly_aerobic_line_01	24.45	Strictly_aerobic_supplemental_O2_line_01	52.16	Control_mixotroph_line_01	40.95
Ancestor_control_mixotroph	43.79	Strictly_anaerobic_line_01	58.61	Strictly_aerobic_line_01	36.48	Strictly_aerobic_supplemental_O2_line_01	43.96	Control_mixotroph_line_01	21.15
Ancestor_control_mixotroph	34.27	Strictly_anaerobic_line_01	53.68	Strictly_aerobic_line_01	37.65	Strictly_aerobic_supplemental_O2_line_01	21.74	Control_mixotroph_line_01	59.1
Ancestor_control_mixotroph	35.31	Strictly_anaerobic_line_01	32.19	Strictly_aerobic_line_01	34.9	Strictly_aerobic_supplemental_O2_line_01	47.86	Control_mixotroph_line_01	56.57
Ancestor_control_mixotroph	40.22	Strictly_anaerobic_line_01	61.06	Strictly_aerobic_line_01	34.93	Strictly_aerobic_supplemental_O2_line_01	63.15	Control_mixotroph_line_01	53.11
Ancestor_control_mixotroph	37.01	Strictly_anaerobic_line_01	53.94	Strictly_aerobic_line_01	36.65	Strictly_aerobic_supplemental_O2_line_01	35.2	Control_mixotroph_line_01	63.57
Ancestor_control_mixotroph	35.99	Strictly_anaerobic_line_01	43.37	Strictly_aerobic_line_01	23.49	Strictly_aerobic_supplemental_O2_line_01	42.56	Control_mixotroph_line_01	49.3
Ancestor_control_mixotroph	22.66	Strictly_anaerobic_line_01	50.95	Strictly_aerobic_line_01	22.31	Strictly_aerobic_supplemental_O2_line_01	49.91	Control_mixotroph_line_01	30.69
Ancestor_control_mixotroph	32.64	Strictly_anaerobic_line_01	53.12	Strictly_aerobic_line_01	43.59	Strictly_aerobic_supplemental_O2_line_01	41.28	Control_mixotroph_line_01	48.76
Ancestor_control_mixotroph	23.43	Strictly_anaerobic_line_01	52.04	Strictly_aerobic_line_01	37.45	Strictly_aerobic_supplemental_O2_line_01	44.19	Control_mixotroph_line_01	55.87
Ancestor_control_mixotroph	29.83	Strictly_anaerobic_line_01	33.47	Strictly_aerobic_line_01	47.86	Strictly_aerobic_supplemental_O2_line_01	49.78	Control_mixotroph_line_01	35.58
Ancestor_control_mixotroph	37.25	Strictly_anaerobic_line_01	56.3	Strictly_aerobic_line_01	32.33	Strictly_aerobic_supplemental_O2_line_01	59.57	Control_mixotroph_line_01	38.89
Ancestor_control_mixotroph	39.17	Strictly_anaerobic_line_01	48	Strictly_aerobic_line_01	39.09	Strictly_aerobic_supplemental_O2_line_01	49.93	Control_mixotroph_line_01	29.89
Ancestor_control_mixotroph	22.5	Strictly_anaerobic_line_01	55.25	Strictly_aerobic_line_01	41.27	Strictly_aerobic_supplemental_O2_line_01	32.71	Control_mixotroph_line_01	36.46
Ancestor_control_mixotroph	20.77	Strictly_anaerobic_line_01	68.36	Strictly_aerobic_line_01	37.74	Strictly_aerobic_supplemental_O2_line_01	47.7	Control_mixotroph_line_01	26.29
Ancestor_control_mixotroph	47.68	Strictly_anaerobic_line_01	38.38	Strictly_aerobic_line_01	21.17	Strictly_aerobic_supplemental_O2_line_01	38.42	Control_mixotroph_line_01	41.06
Ancestor_control_mixotroph	39.69	Strictly_anaerobic_line_01	46.89	Strictly_aerobic_line_01	22.05	Strictly_aerobic_supplemental_O2_line_01	42.4	Control_mixotroph_line_01	65.83
Ancestor_control_mixotroph	50.86	Strictly_anaerobic_line_01	62.27	Strictly_aerobic_line_01	39.49	Strictly_aerobic_supplemental_O2_line_01	45.56	Control_mixotroph_line_01	48.3
Ancestor_control_mixotroph	23.22	Strictly_anaerobic_line_01	37.63	Strictly_aerobic_line_01	25.67	Strictly_aerobic_supplemental_O2_line_01	43.77	Control_mixotroph_line_01	61.07
Ancestor_control_mixotroph	34.52	Strictly_anaerobic_line_01	39.38	Strictly_aerobic_line_01	41.21	Strictly_aerobic_supplemental_O2_line_01	23.68	Control_mixotroph_line_01	54.4
Ancestor_control_mixotroph	30.02	Strictly_anaerobic_line_01	50.16	Strictly_aerobic_line_01	21.41	Strictly_aerobic_supplemental_O2_line_01	50.15	Control_mixotroph_line_01	33.22
Ancestor_control_mixotroph	31.85	Strictly_anaerobic_line_01	64.91	Strictly_aerobic_line_01	22.32	Strictly_aerobic_supplemental_O2_line_01	48.91	Control_mixotroph_line_01	39.08
Ancestor_control_mixotroph	35.09	Strictly_anaerobic_line_01	59.06	Strictly_aerobic_line_01	29.62	Strictly_aerobic_supplemental_O2_line_01	47.37	Control_mixotroph_line_01	24.24
Ancestor_control_mixotroph	35.1	Strictly_anaerobic_line_01	34.76	Strictly_aerobic_line_01	30.2	Strictly_aerobic_supplemental_O2_line_01	55.25	Control_mixotroph_line_01	58.37
Ancestor_control_mixotroph	37.68	Strictly_anaerobic_line_01	38.18	Strictly_aerobic_line_01	40.17	Strictly_aerobic_supplemental_O2_line_01	42.23	Control_mixotroph_line_01	39.03
Ancestor_control_mixotroph	34.08	Strictly_anaerobic_line_01	67.37	Strictly_aerobic_line_01	36.05	Strictly_aerobic_supplemental_O2_line_01	40.63	Control_mixotroph_line_01	41.43
Ancestor_control_mixotroph	37.3	Strictly_anaerobic_line_01	35.22	Strictly_aerobic_line_01	24.1	Strictly_aerobic_supplemental_O2_line_01	57.71	Control_mixotroph_line_01	42.38
Ancestor_control_mixotroph	21.53	Strictly_anaerobic_line_01	59.6	Strictly_aerobic_line_01	26.86	Strictly_aerobic_supplemental_O2_line_01	51.99	Control_mixotroph_line_01	38.53
Ancestor_control_mixotroph	41.95	Strictly_anaerobic_line_01	41.27	Strictly_aerobic_line_01	38.24	Strictly_aerobic_supplemental_O2_line_01	41.52	Control_mixotroph_line_01	34.4
Ancestor_control_mixotroph	28.86	Strictly_anaerobic_line_01	29.89	Strictly_aerobic_line_01	33.68	Strictly_aerobic_supplemental_O2_line_01	40.98	Control_mixotroph_line_01	47.72
Ancestor_control_mixotroph	25.11	Strictly_anaerobic_line_01	45.92	Strictly_aerobic_line_01	26.56	Strictly_aerobic_supplemental_O2_line_01	70.57	Control_mixotroph_line_01	26.04
Ancestor_control_mixotroph	24.63	Strictly_anaerobic_line_01	42.2	Strictly_aerobic_line_01	26.3	Strictly_aerobic_supplemental_O2_line_01	22.73	Control_mixotroph_line_01	38.84
Ancestor_control_mixotroph	29.65	Strictly_anaerobic_line_01	48.37	Strictly_aerobic_line_01	35.84	Strictly_aerobic_supplemental_O2_line_01	38.06	Control_mixotroph_line_01	27.99
Ancestor_control_mixotroph	38.34	Strictly_anaerobic_line_01	50.51	Strictly_aerobic_line_01	45.06	Strictly_aerobic_supplemental_O2_line_01	40.1	Control_mixotroph_line_01	42.42
Ancestor_control_mixotroph	31.03	Strictly_anaerobic_line_01	62.4	Strictly_aerobic_line_01	34.1	Strictly_aerobic_supplemental_O2_line_01	45.91	Control_mixotroph_line_01	51.41
Ancestor_control_mixotroph	35.53	Strictly_anaerobic_line_01	48.14	Strictly_aerobic_line_01	45.95	Strictly_aerobic_supplemental_O2_line_01	40.37	Control_mixotroph_line_01	32.67
Ancestor_control_mixotroph	34.63	Strictly_anaerobic_line_01	33.97	Strictly_aerobic_line_01	28.56	Strictly_aerobic_supplemental_O2_line_01	28.55	Control_mixotroph_line_01	40.96
Ancestor_control_mixotroph	35.48	Strictly_anaerobic_line_01	31.64	Strictly_aerobic_line_01	32.47	Strictly_aerobic_supplemental_O2_line_01	45.41	Control_mixotroph_line_01	45.43
Ancestor_control_mixotroph	35.97	Strictly_anaerobic_line_01	26.91	Strictly_aerobic_line_01	42.77	Strictly_aerobic_supplemental_O2_line_01	36.72	Control_mixotroph_line_01	48.33
Ancestor_control_mixotroph	27.89	Strictly_anaerobic_line_01	28.62	Strictly_aerobic_line_01	35.7	Strictly_aerobic_supplemental_O2_line_01	45.62	Control_mixotroph_line_01	23.68
Ancestor_control_mixotroph	30.15	Strictly_anaerobic_line_01	44.58	Strictly_aerobic_line_01	34.11	Strictly_aerobic_supplemental_O2_line_01	49.04	Control_mixotroph_line_01	38.12
Ancestor_control_mixotroph	31.19	Strictly_anaerobic_line_01	70.25	Strictly_aerobic_line_01	28.14	Strictly_aerobic_supplemental_O2_line_01	34.74	Control_mixotroph_line_01	53.26
Ancestor_control_mixotroph	24.65	Strictly_anaerobic_line_01	41.08	Strictly_aerobic_line_01	27.92	Strictly_aerobic_supplemental_O2_line_01	37.59	Control_mixotroph_line_01	65.37
Ancestor_control_mixotroph	38.88	Strictly_anaerobic_line_01	44.36	Strictly_aerobic_line_01	29.71	Strictly_aerobic_supplemental_O2_line_01	68.62	Control_mixotroph_line_01	29.86
Ancestor_control_mixotroph	44.02	Strictly_anaerobic_line_01	56.99	Strictly_aerobic_line_01	33.33	Strictly_aerobic_supplemental_O2_line_01	43.14	Control_mixotroph_line_01	42.3
Ancestor_control_mixotroph	46.62	Strictly_anaerobic_line_01	57.75	Strictly_aerobic_line_01	42.69	Strictly_aerobic_supplemental_O2_line_01	46.29	Control_mixotroph_line_01	33.16
Ancestor_control_mixotroph	37.97	Strictly_anaerobic_line_01	24.24	Strictly_aerobic_line_01	31.2	Strictly_aerobic_supplemental_O2_line_01	37.02	Control_mixotroph_line_01	25.59
Ancestor_control_mixotroph	40.22	Strictly_anaerobic_line_01	59.65	Strictly_aerobic_line_01	30.46	Strictly_aerobic_supplemental_O2_line_01	51.02	Control_mixotroph_line_01	42.08
Ancestor_control_mixotroph	20.14	Strictly_anaerobic_line_01	51.4	Strictly_aerobic_line_01	23.12	Strictly_aerobic_supplemental_O2_line_01	41.13	Control_mixotroph_line_01	54.22
Ancestor_control_mixotroph	31.17	Strictly_anaerobic_line_01	34.09	Strictly_aerobic_line_01	20.28	Strictly_aerobic_supplemental_O2_line_01	48.45	Control_mixotroph_line_01	49.28
Ancestor_control_mixotroph	28.9	Strictly_anaerobic_line_01	52.41	Strictly_aerobic_line_01	31.83	Strictly_aerobic_supplemental_O2_line_01	33.49	Control_mixotroph_line_01	40.56
Ancestor_control_mixotroph	32.42	Strictly_anaerobic_line_01	23.29	Strictly_aerobic_line_01	32.59	Strictly_aerobic_supplemental_O2_line_01	36.2	Control_mixotroph_line_01	22.64
Ancestor_control_mixotroph	35.83	Strictly_anaerobic_line_01	35.64	Strictly_aerobic_line_01	25.96	Strictly_aerobic_supplemental_O2_line_01	49.94	Control_mixotroph_line_01	48.67
Ancestor_control_mixotroph	24.44	Strictly_anaerobic_line_01	48.46	Strictly_aerobic_line_01	31.83	Strictly_aerobic_supplemental_O2_line_01	41.6	Control_mixotroph_line_01	40.87
Ancestor_control_mixotroph	40.64	Strictly_anaerobic_line_01	45.78	Strictly_aerobic_line_01	36.68	Strictly_aerobic_supplemental_O2_line_01	32.64	Control_mixotroph_line_01	20.66
Ancestor_control_mixotroph	37.49	Strictly_anaerobic_line_01	20.51	Strictly_aerobic_line_01	41.48	Strictly_aerobic_supplemental_O2_line_01	23.01	Control_mixotroph_line_01	47.75
Ancestor_control_mixotroph	20.55	Strictly_anaerobic_line_01	59.79	Strictly_aerobic_line_01	25.04	Strictly_aerobic_supplemental_O2_line_01	65.57	Control_mixotroph_line_01	28.42
Ancestor_control_mixotroph	33.52	Strictly_anaerobic_line_01	42.89	Strictly_aerobic_line_01	37.14	Strictly_aerobic_supplemental_O2_line_01	47.65	Control_mixotroph_line_01	45.38
Ancestor_control_mixotroph	29.93	Strictly_anaerobic_line_01	72.56	Strictly_aerobic_line_01	31.89	Strictly_aerobic_supplemental_O2_line_01	46.03	Control_mixotroph_line_01	48.98
Ancestor_control_mixotroph	38.35	Strictly_anaerobic_line_01	62.37	Strictly_aerobic_line_01	44.76	Strictly_aerobic_supplemental_O2_line_01	36.97	Control_mixotroph_line_01	32.82
Ancestor_control_mixotroph	22.26	Strictly_anaerobic_line_01	54.75	Strictly_aerobic_line_01	39.47	Strictly_aerobic_supplemental_O2_line_01	47.63	Control_mixotroph_line_01	57.7
Ancestor_control_mixotroph	38.83	Strictly_anaerobic_line_01	45.58	Strictly_aerobic_line_01	25.37	Strictly_aerobic_supplemental_O2_line_01	42.05	Control_mixotroph_line_01	33.24
Ancestor_control_mixotroph	38.21	Strictly_anaerobic_line_01	54.26	Strictly_aerobic_line_01	25.29	Strictly_aerobic_supplemental_O2_line_01	47.27	Control_mixotroph_line_01	56.63
Ancestor_control_mixotroph	25.2	Strictly_anaerobic_line_01	53.8	Strictly_aerobic_line_01	43.08	Strictly_aerobic_supplemental_O2_line_01	36.31	Control_mixotroph_line_01	23.69
Ancestor_control_mixotroph	33.38	Strictly_anaerobic_line_01	65.07	Strictly_aerobic_line_01	37.91	Strictly_aerobic_supplemental_O2_line_01	45.92	Control_mixotroph_line_01	39.37
Ancestor_control_mixotroph	25.26	Strictly_anaerobic_line_01	35.65	Strictly_aerobic_line_01	36.19	Strictly_aerobic_supplemental_O2_line_01	33.54	Control_mixotroph_line_01	31.85
Ancestor_control_mixotroph	21.44	Strictly_anaerobic_line_01	53.14	Strictly_aerobic_line_01	36.68	Strictly_aerobic_supplemental_O2_line_01	44.76	Control_mixotroph_line_01	23.83
Ancestor_control_mixotroph	25.47	Strictly_anaerobic_line_01	58.1	Strictly_aerobic_line_01	28.92	Strictly_aerobic_supplemental_O2_line_01	38.51	Control_mixotroph_line_01	47.12
Ancestor_control_mixotroph	36.93	Strictly_anaerobic_line_01	56.36	Strictly_aerobic_line_01	27.27	Strictly_aerobic_supplemental_O2_line_01	45.33	Control_mixotroph_line_01	47.62
Ancestor_control_mixotroph	38.82	Strictly_anaerobic_line_01	23.56	Strictly_aerobic_line_01	36.3	Strictly_aerobic_supplemental_O2_line_01	47.17	Control_mixotroph_line_01	34.51
Ancestor_control_mixotroph	40.57	Strictly_anaerobic_line_01	29.28	Strictly_aerobic_line_01	32.02	Strictly_aerobic_supplemental_O2_line_01	52.25	Control_mixotroph_line_01	33.19
Ancestor_control_mixotroph	31.88	Strictly_anaerobic_line_01	77.48	Strictly_aerobic_line_01	43.31	Strictly_aerobic_supplemental_O2_line_01	40.27	Control_mixotroph_line_01	46.45
Ancestor_control_mixotroph	21.63	Strictly_anaerobic_line_01	56.02	Strictly_aerobic_line_01	31.19	Strictly_aerobic_supplemental_O2_line_01	46.78	Control_mixotroph_line_01	46.57
Ancestor_control_mixotroph	31.78	Strictly_anaerobic_line_01	46.79	Strictly_aerobic_line_01	47.39	Strictly_aerobic_supplemental_O2_line_01	43.15	Control_mixotroph_line_01	31.41
Ancestor_control_mixotroph	31.99	Strictly_anaerobic_line_01	49.61	Strictly_aerobic_line_01	35.15	Strictly_aerobic_supplemental_O2_line_01	49.9	Control_mixotroph_line_01	29.84
Ancestor_control_mixotroph	30	Strictly_anaerobic_line_01	40.69	Strictly_aerobic_line_01	34.22	Strictly_aerobic_supplemental_O2_line_01	44.24	Control_mixotroph_line_01	46.57
Ancestor_control_mixotroph	27.54	Strictly_anaerobic_line_01	50.18	Strictly_aerobic_line_01	26.82	Strictly_aerobic_supplemental_O2_line_01	22.75	Control_mixotroph_line_01	47.64
Ancestor_control_mixotroph	22.36	Strictly_anaerobic_line_01	47.12	Strictly_aerobic_line_01	24.05	Strictly_aerobic_supplemental_O2_line_01	46.07	Control_mixotroph_line_01	34.36
Ancestor_control_mixotroph	28.48	Strictly_anaerobic_line_01	37.31	Strictly_aerobic_line_01	38.83	Strictly_aerobic_supplemental_O2_line_01	48.61	Control_mixotroph_line_01	33.96
Ancestor_control_mixotroph	20.28	Strictly_anaerobic_line_01	60.19	Strictly_aerobic_line_01	24.48	Strictly_aerobic_supplemental_O2_line_01	43.03	Control_mixotroph_line_01	60.48
Ancestor_control_mixotroph	24.44	Strictly_anaerobic_line_01	42.82	Strictly_aerobic_line_01	41.77	Strictly_aerobic_supplemental_O2_line_01	22.07	Control_mixotroph_line_01	64.48
Ancestor_control_mixotroph	30.25	Strictly_anaerobic_line_01	58.21	Strictly_aerobic_line_01	41.27	Strictly_aerobic_supplemental_O2_line_01	40.01	Control_mixotroph_line_01	44.78
Ancestor_control_mixotroph	27.68	Strictly_anaerobic_line_01	34.3	Strictly_aerobic_line_01	43.88	Strictly_aerobic_supplemental_O2_line_01	53.63	Control_mixotroph_line_01	37.79
Ancestor_control_mixotroph	21.25	Strictly_anaerobic_line_01	30	Strictly_aerobic_line_01	32.69	Strictly_aerobic_supplemental_O2_line_01	37.85	Control_mixotroph_line_01	63.17
Ancestor_control_mixotroph	20.51	Strictly_anaerobic_line_01	47.62	Strictly_aerobic_line_01	23.71	Strictly_aerobic_supplemental_O2_line_01	38.47	Control_mixotroph_line_01	52.73
Ancestor_control_mixotroph	21.54	Strictly_anaerobic_line_01	66.28	Strictly_aerobic_line_01	40.55	Strictly_aerobic_supplemental_O2_line_01	40.74	Control_mixotroph_line_01	49.81
Ancestor_control_mixotroph	21.46	Strictly_anaerobic_line_01	37.43	Strictly_aerobic_line_01	35.5	Strictly_aerobic_supplemental_O2_line_01	35.14	Control_mixotroph_line_01	24.9
Ancestor_control_mixotroph	27.11	Strictly_anaerobic_line_01	42.53	Strictly_aerobic_line_01	47.34	Strictly_aerobic_supplemental_O2_line_01	66.79	Control_mixotroph_line_01	58.51
Ancestor_control_mixotroph	30.34	Strictly_anaerobic_line_01	28.88	Strictly_aerobic_line_01	24.31	Strictly_aerobic_supplemental_O2_line_01	53.96	Control_mixotroph_line_01	44.84
Ancestor_control_mixotroph	29.59	Strictly_anaerobic_line_01	58.23	Strictly_aerobic_line_01	41.1	Strictly_aerobic_supplemental_O2_line_01	29.52	Control_mixotroph_line_01	23.03
Ancestor_control_mixotroph	36.06	Strictly_anaerobic_line_01	56.58	Strictly_aerobic_line_01	33.46	Strictly_aerobic_supplemental_O2_line_01	42.18	Control_mixotroph_line_01	26.46
Ancestor_control_mixotroph	30.4	Strictly_anaerobic_line_01	44.16	Strictly_aerobic_line_01	34.42	Strictly_aerobic_supplemental_O2_line_01	38.16	Control_mixotroph_line_01	30.34
Ancestor_control_mixotroph	30.39	Strictly_anaerobic_line_01	28.23	Strictly_aerobic_line_01	38.54	Strictly_aerobic_supplemental_O2_line_01	43.64	Control_mixotroph_line_01	57.85
Ancestor_control_mixotroph	34	Strictly_anaerobic_line_01	28.89	Strictly_aerobic_line_01	22.68	Strictly_aerobic_supplemental_O2_line_01	46.5	Control_mixotroph_line_01	32.39
Ancestor_control_mixotroph	29.69	Strictly_anaerobic_line_01	58.56	Strictly_aerobic_line_01	57.48	Strictly_aerobic_supplemental_O2_line_01	25.94	Control_mixotroph_line_01	36.21
Ancestor_control_mixotroph	21.49	Strictly_anaerobic_line_01	46.68	Strictly_aerobic_line_01	32.59	Strictly_aerobic_supplemental_O2_line_01	43.22	Control_mixotroph_line_01	51.99
Ancestor_control_mixotroph	25.76	Strictly_anaerobic_line_01	56.1	Strictly_aerobic_line_01	28.61	Strictly_aerobic_supplemental_O2_line_01	45.99	Control_mixotroph_line_01	63.54
Ancestor_control_mixotroph	34.72	Strictly_anaerobic_line_01	37.09	Strictly_aerobic_line_01	40.37	Strictly_aerobic_supplemental_O2_line_01	23.74	Control_mixotroph_line_01	34.37
Ancestor_control_mixotroph	30.44	Strictly_anaerobic_line_01	54.95	Strictly_aerobic_line_01	31.81	Strictly_aerobic_supplemental_O2_line_01	49.48	Control_mixotroph_line_01	44.66
Ancestor_control_mixotroph	41.75	Strictly_anaerobic_line_01	64.54	Strictly_aerobic_line_01	25.72	Strictly_aerobic_supplemental_O2_line_01	50.99	Control_mixotroph_line_01	27.62
Ancestor_control_mixotroph	30.62	Strictly_anaerobic_line_01	59.09	Strictly_aerobic_line_01	32.92	Strictly_aerobic_supplemental_O2_line_01	42.2	Control_mixotroph_line_01	22.83
Ancestor_control_mixotroph	37.13	Strictly_anaerobic_line_01	69.87	Strictly_aerobic_line_01	40.45	Strictly_aerobic_supplemental_O2_line_01	58.85	Control_mixotroph_line_01	39.29
Ancestor_control_mixotroph	26.3	Strictly_anaerobic_line_01	50.57	Strictly_aerobic_line_01	38.54	Strictly_aerobic_supplemental_O2_line_01	37.11	Control_mixotroph_line_01	48.86
Ancestor_control_mixotroph	26.87	Strictly_anaerobic_line_01	57.19	Strictly_aerobic_line_01	44.38	Strictly_aerobic_supplemental_O2_line_01	49.48	Control_mixotroph_line_01	26.88
Ancestor_control_mixotroph	35.18	Strictly_anaerobic_line_01	56.7	Strictly_aerobic_line_01	24.89	Strictly_aerobic_supplemental_O2_line_01	38.06	Control_mixotroph_line_01	36.49
Ancestor_control_mixotroph	40.91	Strictly_anaerobic_line_01	54.93	Strictly_aerobic_line_01	34.92	Strictly_aerobic_supplemental_O2_line_01	54.8	Control_mixotroph_line_01	42.85
Ancestor_control_mixotroph	30.41	Strictly_anaerobic_line_01	49.62	Strictly_aerobic_line_01	42.13	Strictly_aerobic_supplemental_O2_line_01	30.55	Control_mixotroph_line_01	35.45
Ancestor_control_mixotroph	22.05	Strictly_anaerobic_line_01	27.76	Strictly_aerobic_line_01	36.97	Strictly_aerobic_supplemental_O2_line_01	58.27	Control_mixotroph_line_01	62.1
Ancestor_control_mixotroph	29.8	Strictly_anaerobic_line_01	69.14	Strictly_aerobic_line_01	42.59	Strictly_aerobic_supplemental_O2_line_01	37.29	Control_mixotroph_line_01	58.44
Ancestor_control_mixotroph	29.92	Strictly_anaerobic_line_01	50.81	Strictly_aerobic_line_01	38.36	Strictly_aerobic_supplemental_O2_line_01	43.79	Control_mixotroph_line_01	27.72
Ancestor_control_mixotroph	28.67	Strictly_anaerobic_line_01	30.73	Strictly_aerobic_line_01	28.72	Strictly_aerobic_supplemental_O2_line_01	54.65	Control_mixotroph_line_01	46.43
Ancestor_control_mixotroph	24.34	Strictly_anaerobic_line_01	25.53	Strictly_aerobic_line_01	48.91	Strictly_aerobic_supplemental_O2_line_01	36.38	Control_mixotroph_line_01	51.14
Ancestor_control_mixotroph	34.52	Strictly_anaerobic_line_01	59.92	Strictly_aerobic_line_01	42.5	Strictly_aerobic_supplemental_O2_line_01	41.5	Control_mixotroph_line_01	38.08
Ancestor_control_mixotroph	24.29	Strictly_anaerobic_line_01	35.83	Strictly_aerobic_line_01	34.01	Strictly_aerobic_supplemental_O2_line_01	37.44	Control_mixotroph_line_01	24.68
Ancestor_control_mixotroph	30.74	Strictly_anaerobic_line_01	62.09	Strictly_aerobic_line_01	20.44	Strictly_aerobic_supplemental_O2_line_01	47.99	Control_mixotroph_line_01	70.23
Ancestor_control_mixotroph	21.72	Strictly_anaerobic_line_01	44.07	Strictly_aerobic_line_01	28.72	Strictly_aerobic_supplemental_O2_line_01	46.73	Control_mixotroph_line_01	22.09
Ancestor_control_mixotroph	20.58	Strictly_anaerobic_line_01	63.2	Strictly_aerobic_line_01	40.83	Strictly_aerobic_supplemental_O2_line_01	34.33	Control_mixotroph_line_01	34.45
Ancestor_control_mixotroph	35.2	Strictly_anaerobic_line_01	34.54	Strictly_aerobic_line_01	29.2	Strictly_aerobic_supplemental_O2_line_01	51.22	Control_mixotroph_line_01	33.28
Ancestor_control_mixotroph	27.87	Strictly_anaerobic_line_01	52.49	Strictly_aerobic_line_01	24.81	Strictly_aerobic_supplemental_O2_line_01	36.41	Control_mixotroph_line_01	45.42
Ancestor_control_mixotroph	29.61	Strictly_anaerobic_line_01	44.16	Strictly_aerobic_line_01	40.1	Strictly_aerobic_supplemental_O2_line_01	48.8	Control_mixotroph_line_01	66.37
Ancestor_control_mixotroph	32.35	Strictly_anaerobic_line_01	52.4	Strictly_aerobic_line_01	21.13	Strictly_aerobic_supplemental_O2_line_01	54.05	Control_mixotroph_line_01	29.41
Ancestor_control_mixotroph	20.73	Strictly_anaerobic_line_01	69.93	Strictly_aerobic_line_01	36.47	Strictly_aerobic_supplemental_O2_line_01	44.22	Control_mixotroph_line_01	43.29
Ancestor_control_mixotroph	31.06	Strictly_anaerobic_line_01	61.82	Strictly_aerobic_line_01	29.78	Strictly_aerobic_supplemental_O2_line_01	63.34	Control_mixotroph_line_01	47.25
Ancestor_control_mixotroph	49.05	Strictly_anaerobic_line_01	47.44	Strictly_aerobic_line_01	23	Strictly_aerobic_supplemental_O2_line_01	42.91	Control_mixotroph_line_01	32.01
Ancestor_control_mixotroph	31.29	Strictly_anaerobic_line_01	52.64	Strictly_aerobic_line_01	23.96	Strictly_aerobic_supplemental_O2_line_01	48.18	Control_mixotroph_line_01	62.84
Ancestor_control_mixotroph	26.23	Strictly_anaerobic_line_01	53.75	Strictly_aerobic_line_01	45.33	Strictly_aerobic_supplemental_O2_line_01	47.29	Control_mixotroph_line_01	32.06
Ancestor_control_mixotroph	44.48	Strictly_anaerobic_line_01	54.36	Strictly_aerobic_line_01	34.1	Strictly_aerobic_supplemental_O2_line_01	41.64	Control_mixotroph_line_01	32.16
Ancestor_control_mixotroph	36.47	Strictly_anaerobic_line_01	40.18	Strictly_aerobic_line_01	40.11	Strictly_aerobic_supplemental_O2_line_01	46.25	Control_mixotroph_line_01	34.85
Ancestor_control_mixotroph	20.84	Strictly_anaerobic_line_01	41.47	Strictly_aerobic_line_01	37.7	Strictly_aerobic_supplemental_O2_line_01	43.35	Control_mixotroph_line_01	59.01
Ancestor_control_mixotroph	29.18	Strictly_anaerobic_line_01	34.6	Strictly_aerobic_line_01	26.38	Strictly_aerobic_supplemental_O2_line_01	51.64	Control_mixotroph_line_01	51.05
Ancestor_control_mixotroph	24.93	Strictly_anaerobic_line_01	59.87	Strictly_aerobic_line_01	38.05	Strictly_aerobic_supplemental_O2_line_01	53.74	Control_mixotroph_line_01	21.95
Ancestor_control_mixotroph	46.72	Strictly_anaerobic_line_01	44.76	Strictly_aerobic_line_01	42.63	Strictly_aerobic_supplemental_O2_line_01	41.13	Control_mixotroph_line_01	43.36
Ancestor_control_mixotroph	20.34	Strictly_anaerobic_line_01	51.9	Strictly_aerobic_line_01	24.1	Strictly_aerobic_supplemental_O2_line_01	66.32	Control_mixotroph_line_01	38.02
Ancestor_control_mixotroph	29.22	Strictly_anaerobic_line_01	29.13	Strictly_aerobic_line_01	37.68	Strictly_aerobic_supplemental_O2_line_01	36.61	Control_mixotroph_line_01	31.25
Ancestor_control_mixotroph	21.53	Strictly_anaerobic_line_01	30.88	Strictly_aerobic_line_01	30.48	Strictly_aerobic_supplemental_O2_line_01	63.02	Control_mixotroph_line_01	59.5
Ancestor_control_mixotroph	24.58	Strictly_anaerobic_line_01	55.03	Strictly_aerobic_line_01	25.92	Strictly_aerobic_supplemental_O2_line_01	21.92	Control_mixotroph_line_01	50.04
Ancestor_control_mixotroph	32.67	Strictly_anaerobic_line_01	50.88	Strictly_aerobic_line_01	33.66	Strictly_aerobic_supplemental_O2_line_01	65.78	Control_mixotroph_line_01	27.65
Ancestor_control_mixotroph	42.55	Strictly_anaerobic_line_01	47.27	Strictly_aerobic_line_01	39.11	Strictly_aerobic_supplemental_O2_line_01	46.99	Control_mixotroph_line_01	38.45
Ancestor_control_mixotroph	22.43	Strictly_anaerobic_line_01	45.8	Strictly_aerobic_line_01	23.89	Strictly_aerobic_supplemental_O2_line_01	33.72	Control_mixotroph_line_01	38.41
Ancestor_control_mixotroph	22.66	Strictly_anaerobic_line_01	63.51	Strictly_aerobic_line_01	27.51	Strictly_aerobic_supplemental_O2_line_01	57.56	Control_mixotroph_line_01	29.63
Ancestor_control_mixotroph	34.29	Strictly_anaerobic_line_01	59.89	Strictly_aerobic_line_01	42.39	Strictly_aerobic_supplemental_O2_line_01	41.72	Control_mixotroph_line_01	48.77
Ancestor_control_mixotroph	38.82	Strictly_anaerobic_line_01	36.36	Strictly_aerobic_line_01	40.6	Strictly_aerobic_supplemental_O2_line_01	20.76	Control_mixotroph_line_01	52.87
Ancestor_control_mixotroph	37.42	Strictly_anaerobic_line_01	49.2	Strictly_aerobic_line_01	34.99	Strictly_aerobic_supplemental_O2_line_01	45.65	Control_mixotroph_line_01	34.47
Ancestor_control_mixotroph	30.77	Strictly_anaerobic_line_01	64.62	Strictly_aerobic_line_01	34.53	Strictly_aerobic_supplemental_O2_line_01	43.22	Control_mixotroph_line_01	25.41
Ancestor_control_mixotroph	37.93	Strictly_anaerobic_line_01	30.67	Strictly_aerobic_line_01	33.42	Strictly_aerobic_supplemental_O2_line_01	41	Control_mixotroph_line_01	35.98
Ancestor_control_mixotroph	35.42	Strictly_anaerobic_line_01	61.81	Strictly_aerobic_line_01	22.42	Strictly_aerobic_supplemental_O2_line_01	44.5	Control_mixotroph_line_01	43.46
Ancestor_control_mixotroph	42.39	Strictly_anaerobic_line_01	47.44	Strictly_aerobic_line_01	43.09	Strictly_aerobic_supplemental_O2_line_01	56.16	Control_mixotroph_line_01	56.61
Ancestor_control_mixotroph	23.92	Strictly_anaerobic_line_01	55.52	Strictly_aerobic_line_01	22.25	Strictly_aerobic_supplemental_O2_line_01	37.77	Control_mixotroph_line_01	46.21
Ancestor_control_mixotroph	30.87	Strictly_anaerobic_line_01	47.74	Strictly_aerobic_line_01	26.35	Strictly_aerobic_supplemental_O2_line_01	49.72	Control_mixotroph_line_01	53.13
Ancestor_control_mixotroph	23.91	Strictly_anaerobic_line_01	41.23	Strictly_aerobic_line_01	29.63	Strictly_aerobic_supplemental_O2_line_01	34.14	Control_mixotroph_line_01	29.04
Ancestor_control_mixotroph	30.06	Strictly_anaerobic_line_01	47.63	Strictly_aerobic_line_01	37.82	Strictly_aerobic_supplemental_O2_line_01	37.99	Control_mixotroph_line_01	45.81
Ancestor_control_mixotroph	22.45	Strictly_anaerobic_line_01	53.73	Strictly_aerobic_line_01	37.99	Strictly_aerobic_supplemental_O2_line_01	40.26	Control_mixotroph_line_01	50.98
Ancestor_control_mixotroph	33.89	Strictly_anaerobic_line_01	47.74	Strictly_aerobic_line_01	38.03	Strictly_aerobic_supplemental_O2_line_01	45.65	Control_mixotroph_line_01	49.33
Ancestor_control_mixotroph	21.16	Strictly_anaerobic_line_01	25.71	Strictly_aerobic_line_01	22.13	Strictly_aerobic_supplemental_O2_line_01	57.3	Control_mixotroph_line_01	32.77
Ancestor_control_mixotroph	35.4	Strictly_anaerobic_line_01	58.64	Strictly_aerobic_line_01	25.54	Strictly_aerobic_supplemental_O2_line_01	34.87	Control_mixotroph_line_01	36.22
Ancestor_control_mixotroph	25.5	Strictly_anaerobic_line_01	42.62	Strictly_aerobic_line_01	36.96	Strictly_aerobic_supplemental_O2_line_01	60.98	Control_mixotroph_line_01	23.79
Ancestor_control_mixotroph	23.25	Strictly_anaerobic_line_01	61.25	Strictly_aerobic_line_01	30.87	Strictly_aerobic_supplemental_O2_line_01	39.45	Control_mixotroph_line_01	57.57
Ancestor_control_mixotroph	25.25	Strictly_anaerobic_line_01	48.95	Strictly_aerobic_line_01	26.44	Strictly_aerobic_supplemental_O2_line_01	40.68	Control_mixotroph_line_01	25.43
Ancestor_control_mixotroph	28.09	Strictly_anaerobic_line_01	45.43	Strictly_aerobic_line_01	35.31	Strictly_aerobic_supplemental_O2_line_01	48.78	Control_mixotroph_line_01	40.53
Ancestor_control_mixotroph	30.36	Strictly_anaerobic_line_01	50.56	Strictly_aerobic_line_01	29.81	Strictly_aerobic_supplemental_O2_line_01	50.16	Control_mixotroph_line_01	42.74
Ancestor_control_mixotroph	48.72	Strictly_anaerobic_line_01	60.77	Strictly_aerobic_line_01	23.4	Strictly_aerobic_supplemental_O2_line_01	62.06	Control_mixotroph_line_01	39.69
Ancestor_control_mixotroph	40.65	Strictly_anaerobic_line_01	46.78	Strictly_aerobic_line_01	37.43	Strictly_aerobic_supplemental_O2_line_01	58.27	Control_mixotroph_line_01	39.15
Ancestor_control_mixotroph	40.61	Strictly_anaerobic_line_01	48.4	Strictly_aerobic_line_01	31.35	Strictly_aerobic_supplemental_O2_line_01	47.68	Control_mixotroph_line_01	30.35
Ancestor_control_mixotroph	23.62	Strictly_anaerobic_line_01	57.42	Strictly_aerobic_line_01	23.77	Strictly_aerobic_supplemental_O2_line_01	36.19	Control_mixotroph_line_01	40.88
Ancestor_control_mixotroph	30.23	Strictly_anaerobic_line_01	28.22	Strictly_aerobic_line_01	27.27	Strictly_aerobic_supplemental_O2_line_01	43.66	Control_mixotroph_line_01	31.88
Ancestor_control_mixotroph	44.21	Strictly_anaerobic_line_01	49.78	Strictly_aerobic_line_01	36.17	Strictly_aerobic_supplemental_O2_line_01	23.71	Control_mixotroph_line_01	71.09
Ancestor_control_mixotroph	36.48	Strictly_anaerobic_line_01	42.3	Strictly_aerobic_line_01	27.82	Strictly_aerobic_supplemental_O2_line_01	47.27	Control_mixotroph_line_01	22.34
Ancestor_control_mixotroph	30.38	Strictly_anaerobic_line_01	38.72	Strictly_aerobic_line_01	28.02	Strictly_aerobic_supplemental_O2_line_01	46.69	Control_mixotroph_line_01	43.72
Ancestor_control_mixotroph	33.68	Strictly_anaerobic_line_01	58.53	Strictly_aerobic_line_01	23.05	Strictly_aerobic_supplemental_O2_line_01	43.98	Control_mixotroph_line_01	58.94
Ancestor_control_mixotroph	23.92	Strictly_anaerobic_line_01	45.4	Strictly_aerobic_line_01	33.53	Strictly_aerobic_supplemental_O2_line_01	44.42	Control_mixotroph_line_01	49.78
Ancestor_control_mixotroph	33.54	Strictly_anaerobic_line_01	69.65	Strictly_aerobic_line_01	34.4	Strictly_aerobic_supplemental_O2_line_01	52.31	Control_mixotroph_line_01	48.82
Ancestor_control_mixotroph	36.78	Strictly_anaerobic_line_01	54.09	Strictly_aerobic_line_01	25.28	Strictly_aerobic_supplemental_O2_line_01	39.13	Control_mixotroph_line_01	29.28
Ancestor_control_mixotroph	27.45	Strictly_anaerobic_line_01	63.13	Strictly_aerobic_line_01	22.3	Strictly_aerobic_supplemental_O2_line_01	50.55	Control_mixotroph_line_01	31.06
Ancestor_control_mixotroph	35.48	Strictly_anaerobic_line_01	50.8	Strictly_aerobic_line_01	44.29	Strictly_aerobic_supplemental_O2_line_01	32.36	Control_mixotroph_line_01	23.99
Ancestor_control_mixotroph	32.56	Strictly_anaerobic_line_01	57.81	Strictly_aerobic_line_01	39.12	Strictly_aerobic_supplemental_O2_line_01	41.96	Control_mixotroph_line_01	31.69
Ancestor_control_mixotroph	21.99	Strictly_anaerobic_line_01	66.74	Strictly_aerobic_line_01	25.26	Strictly_aerobic_supplemental_O2_line_01	46.03	Control_mixotroph_line_01	36.94
Ancestor_control_mixotroph	25.73	Strictly_anaerobic_line_01	61.74	Strictly_aerobic_line_01	38.42	Strictly_aerobic_supplemental_O2_line_01	41.22	Control_mixotroph_line_01	57.85
Ancestor_control_mixotroph	24.11	Strictly_anaerobic_line_01	68.69	Strictly_aerobic_line_01	33.7	Strictly_aerobic_supplemental_O2_line_01	61.7	Control_mixotroph_line_01	62.09
Ancestor_control_mixotroph	35.7	Strictly_anaerobic_line_01	26.64	Strictly_aerobic_line_01	20.67	Strictly_aerobic_supplemental_O2_line_01	44.11	Control_mixotroph_line_01	33.38
Ancestor_control_mixotroph	33.16	Strictly_anaerobic_line_01	31.81	Strictly_aerobic_line_01	40.54	Strictly_aerobic_supplemental_O2_line_01	53.34	Control_mixotroph_line_01	46.7
Ancestor_control_mixotroph	33.03	Strictly_anaerobic_line_01	47.69	Strictly_aerobic_line_01	20.81	Strictly_aerobic_supplemental_O2_line_01	40.92	Control_mixotroph_line_01	25.84
Ancestor_control_mixotroph	31.25	Strictly_anaerobic_line_01	60.59	Strictly_aerobic_line_01	23.97	Strictly_aerobic_supplemental_O2_line_01	31.77	Control_mixotroph_line_01	52.72
Ancestor_control_mixotroph	28.63	Strictly_anaerobic_line_01	64.8	Strictly_aerobic_line_01	40.55	Strictly_aerobic_supplemental_O2_line_01	53.79	Control_mixotroph_line_01	48.95
Ancestor_control_mixotroph	30.38	Strictly_anaerobic_line_01	50.13	Strictly_aerobic_line_01	20.87	Strictly_aerobic_supplemental_O2_line_01	58.3	Control_mixotroph_line_01	61.3
Ancestor_control_mixotroph	29.41	Strictly_anaerobic_line_01	44.59	Strictly_aerobic_line_01	25.62	Strictly_aerobic_supplemental_O2_line_01	50.33	Control_mixotroph_line_01	43.17
Ancestor_control_mixotroph	27.17	Strictly_anaerobic_line_01	55.38	Strictly_aerobic_line_01	34.1	Strictly_aerobic_supplemental_O2_line_01	46.18	Control_mixotroph_line_01	29.53
Ancestor_control_mixotroph	39.01	Strictly_anaerobic_line_01	36.18	Strictly_aerobic_line_01	35.86	Strictly_aerobic_supplemental_O2_line_01	23.24	Control_mixotroph_line_01	45.14
Ancestor_control_mixotroph	24.25	Strictly_anaerobic_line_01	47.64	Strictly_aerobic_line_01	40.79	Strictly_aerobic_supplemental_O2_line_01	50.04	Control_mixotroph_line_01	62.38
Ancestor_control_mixotroph	20.35	Strictly_anaerobic_line_01	67.65	Strictly_aerobic_line_01	36.68	Strictly_aerobic_supplemental_O2_line_01	37.71	Control_mixotroph_line_01	58.29
Ancestor_control_mixotroph	26.73	Strictly_anaerobic_line_01	53.76	Strictly_aerobic_line_01	38.34	Strictly_aerobic_supplemental_O2_line_01	46.89	Control_mixotroph_line_01	35.85
Ancestor_control_mixotroph	38.08	Strictly_anaerobic_line_01	54.45	Strictly_aerobic_line_01	21.32	Strictly_aerobic_supplemental_O2_line_01	26.22	Control_mixotroph_line_01	61.82
Ancestor_control_mixotroph	26.16	Strictly_anaerobic_line_01	28.22	Strictly_aerobic_line_01	22.27	Strictly_aerobic_supplemental_O2_line_01	46.15	Control_mixotroph_line_01	36.05
Ancestor_control_mixotroph	31.04	Strictly_anaerobic_line_01	59.97	Strictly_aerobic_line_01	38.76	Strictly_aerobic_supplemental_O2_line_01	25.82	Control_mixotroph_line_01	65.08
Ancestor_control_mixotroph	33.23	Strictly_anaerobic_line_01	46.56	Strictly_aerobic_line_01	39.88	Strictly_aerobic_supplemental_O2_line_01	23.82	Control_mixotroph_line_01	30.66
Ancestor_control_mixotroph	30.91	Strictly_anaerobic_line_01	32.23	Strictly_aerobic_line_01	29.71	Strictly_aerobic_supplemental_O2_line_01	69.46	Control_mixotroph_line_01	37.19
Ancestor_control_mixotroph	23.31	Strictly_anaerobic_line_01	45.85	Strictly_aerobic_line_01	23.11	Strictly_aerobic_supplemental_O2_line_01	46.36	Control_mixotroph_line_01	34.69
Ancestor_control_mixotroph	21.83	Strictly_anaerobic_line_01	34.01	Strictly_aerobic_line_01	33.43	Strictly_aerobic_supplemental_O2_line_01	48.69	Control_mixotroph_line_01	41.86
Ancestor_control_mixotroph	44.44	Strictly_anaerobic_line_01	57.63	Strictly_aerobic_line_01	32.61	Strictly_aerobic_supplemental_O2_line_01	40.41	Control_mixotroph_line_01	63.08
Ancestor_control_mixotroph	23.64	Strictly_anaerobic_line_01	27.55	Strictly_aerobic_line_01	28.82	Strictly_aerobic_supplemental_O2_line_01	49.78	Control_mixotroph_line_01	37.54
Ancestor_control_mixotroph	37.45	Strictly_anaerobic_line_01	42.81	Strictly_aerobic_line_01	32.26	Strictly_aerobic_supplemental_O2_line_01	37.62	Control_mixotroph_line_01	59.14
Ancestor_control_mixotroph	39.61	Strictly_anaerobic_line_01	38.36	Strictly_aerobic_line_01	26.65	Strictly_aerobic_supplemental_O2_line_01	37.11	Control_mixotroph_line_01	31.9
Ancestor_control_mixotroph	29.59	Strictly_anaerobic_line_01	61.96	Strictly_aerobic_line_01	23.16	Strictly_aerobic_supplemental_O2_line_01	41.06	Control_mixotroph_line_01	48.6
Ancestor_control_mixotroph	24.08	Strictly_anaerobic_line_01	56.06	Strictly_aerobic_line_01	43.11	Strictly_aerobic_supplemental_O2_line_01	55.56	Control_mixotroph_line_01	39.54
Ancestor_control_mixotroph	21.01	Strictly_anaerobic_line_01	57.39	Strictly_aerobic_line_01	42.57	Strictly_aerobic_supplemental_O2_line_01	38.91	Control_mixotroph_line_01	51.02
Ancestor_control_mixotroph	29.69	Strictly_anaerobic_line_01	52.19	Strictly_aerobic_line_01	38.27	Strictly_aerobic_supplemental_O2_line_01	51.12	Control_mixotroph_line_01	38.32
Ancestor_control_mixotroph	26.51	Strictly_anaerobic_line_01	58.98	Strictly_aerobic_line_01	38.47	Strictly_aerobic_supplemental_O2_line_01	45.69	Control_mixotroph_line_01	35.87
Ancestor_control_mixotroph	47.21	Strictly_anaerobic_line_01	21.8	Strictly_aerobic_line_01	27.44	Strictly_aerobic_supplemental_O2_line_01	36.17	Control_mixotroph_line_01	47.38
Ancestor_control_mixotroph	27	Strictly_anaerobic_line_01	26.05	Strictly_aerobic_line_01	33.01	Strictly_aerobic_supplemental_O2_line_01	45.04	Control_mixotroph_line_01	58.86
Ancestor_control_mixotroph	25.1	Strictly_anaerobic_line_01	28.38	Strictly_aerobic_line_01	36.37	Strictly_aerobic_supplemental_O2_line_01	41.43	Control_mixotroph_line_01	31.87
Ancestor_control_mixotroph	33.12	Strictly_anaerobic_line_01	59.63	Strictly_aerobic_line_01	26.18	Strictly_aerobic_supplemental_O2_line_01	49.25	Control_mixotroph_line_01	47.1
Ancestor_control_mixotroph	30.67	Strictly_anaerobic_line_01	35.45	Strictly_aerobic_line_01	31.71	Strictly_aerobic_supplemental_O2_line_01	41.65	Control_mixotroph_line_01	28.04
Ancestor_control_mixotroph	28.52	Strictly_anaerobic_line_01	30.17	Strictly_aerobic_line_01	30.56	Strictly_aerobic_supplemental_O2_line_01	30.21	Control_mixotroph_line_01	23
Ancestor_control_mixotroph	23.09	Strictly_anaerobic_line_01	62.57	Strictly_aerobic_line_01	37.96	Strictly_aerobic_supplemental_O2_line_01	49.78	Control_mixotroph_line_01	53.76
Ancestor_control_mixotroph	60.4	Strictly_anaerobic_line_01	48.91	Strictly_aerobic_line_01	21.02	Strictly_aerobic_supplemental_O2_line_01	29.1	Control_mixotroph_line_01	52.22
Ancestor_control_mixotroph	35.08	Strictly_anaerobic_line_01	57.93	Strictly_aerobic_line_01	20.51	Strictly_aerobic_supplemental_O2_line_01	45.61	Control_mixotroph_line_01	54.06
Ancestor_control_mixotroph	25.42	Strictly_anaerobic_line_01	51.18	Strictly_aerobic_line_01	24.26	Strictly_aerobic_supplemental_O2_line_01	52.43	Control_mixotroph_line_01	45.88
Ancestor_control_mixotroph	22.59	Strictly_anaerobic_line_01	62.22	Strictly_aerobic_line_01	28.16	Strictly_aerobic_supplemental_O2_line_01	41.45	Control_mixotroph_line_01	43.09
Ancestor_control_mixotroph	38.5	Strictly_anaerobic_line_01	45.26	Strictly_aerobic_line_01	41.6	Strictly_aerobic_supplemental_O2_line_01	43.74	Control_mixotroph_line_01	38.91
Ancestor_control_mixotroph	36.38	Strictly_anaerobic_line_01	50.97	Strictly_aerobic_line_01	31.5	Strictly_aerobic_supplemental_O2_line_01	57.48	Control_mixotroph_line_01	25.2
Ancestor_control_mixotroph	34.08	Strictly_anaerobic_line_01	27.37	Strictly_aerobic_line_01	40.62	Strictly_aerobic_supplemental_O2_line_01	47.37	Control_mixotroph_line_01	44.07
Ancestor_control_mixotroph	28.2	Strictly_anaerobic_line_01	40.85	Strictly_aerobic_line_01	35.2	Strictly_aerobic_supplemental_O2_line_01	41.31	Control_mixotroph_line_01	27.13
Ancestor_control_mixotroph	26.65	Strictly_anaerobic_line_01	54.93	Strictly_aerobic_line_01	34.93	Strictly_aerobic_supplemental_O2_line_01	42.35	Control_mixotroph_line_01	46.15
Ancestor_control_mixotroph	49.32	Strictly_anaerobic_line_01	32.81	Strictly_aerobic_line_01	20.03	Strictly_aerobic_supplemental_O2_line_01	24.59	Control_mixotroph_line_01	40.99
Ancestor_control_mixotroph	46.49	Strictly_anaerobic_line_01	36.9	Strictly_aerobic_line_01	41.24	Strictly_aerobic_supplemental_O2_line_01	47.01	Control_mixotroph_line_01	25.47
Ancestor_control_mixotroph	27.03	Strictly_anaerobic_line_01	64.95	Strictly_aerobic_line_01	43.56	Strictly_aerobic_supplemental_O2_line_01	45.16	Control_mixotroph_line_01	31.98
Ancestor_control_mixotroph	30.27	Strictly_anaerobic_line_01	52.26	Strictly_aerobic_line_01	40.96	Strictly_aerobic_supplemental_O2_line_01	40.39	Control_mixotroph_line_01	67.22
Ancestor_control_mixotroph	32.26	Strictly_anaerobic_line_01	51.67	Strictly_aerobic_line_01	25.05	Strictly_aerobic_supplemental_O2_line_01	41.6	Control_mixotroph_line_01	33.52
Ancestor_control_mixotroph	37.38	Strictly_anaerobic_line_01	56.02	Strictly_aerobic_line_01	37.68	Strictly_aerobic_supplemental_O2_line_01	43.38	Control_mixotroph_line_01	60.09
Ancestor_control_mixotroph	23.86	Strictly_anaerobic_line_01	56.08	Strictly_aerobic_line_01	28.94	Strictly_aerobic_supplemental_O2_line_01	38.57	Control_mixotroph_line_01	32.08
Ancestor_control_mixotroph	30	Strictly_anaerobic_line_01	60.99	Strictly_aerobic_line_01	21.41	Strictly_aerobic_supplemental_O2_line_01	46.22	Control_mixotroph_line_01	56.7
Ancestor_control_mixotroph	32.03	Strictly_anaerobic_line_01	61.61	Strictly_aerobic_line_01	37.55	Strictly_aerobic_supplemental_O2_line_01	54.49	Control_mixotroph_line_01	26.99
Ancestor_control_mixotroph	32.87	Strictly_anaerobic_line_01	20.32	Strictly_aerobic_line_01	29.16	Strictly_aerobic_supplemental_O2_line_01	43.11	Control_mixotroph_line_01	35.61
Ancestor_control_mixotroph	30.67	Strictly_anaerobic_line_01	55.27	Strictly_aerobic_line_01	21.9	Strictly_aerobic_supplemental_O2_line_01	43.04	Control_mixotroph_line_01	33.45
Ancestor_control_mixotroph	42.5	Strictly_anaerobic_line_01	25.64	Strictly_aerobic_line_01	42.02	Strictly_aerobic_supplemental_O2_line_01	22.87	Control_mixotroph_line_01	45.3
Ancestor_control_mixotroph	25.67	Strictly_anaerobic_line_01	36.41	Strictly_aerobic_line_01	39.81	Strictly_aerobic_supplemental_O2_line_01	53.78	Control_mixotroph_line_01	28.08
Ancestor_control_mixotroph	30.57	Strictly_anaerobic_line_01	52.77	Strictly_aerobic_line_01	34.12	Strictly_aerobic_supplemental_O2_line_01	49.18	Control_mixotroph_line_01	53.04
Ancestor_control_mixotroph	26.47	Strictly_anaerobic_line_01	43.88	Strictly_aerobic_line_01	42.51	Strictly_aerobic_supplemental_O2_line_01	45.7	Control_mixotroph_line_01	47.33
Ancestor_control_mixotroph	34.15	Strictly_anaerobic_line_01	55.37	Strictly_aerobic_line_01	35.14	Strictly_aerobic_supplemental_O2_line_01	55.2	Control_mixotroph_line_01	63.72
Ancestor_control_mixotroph	20.71	Strictly_anaerobic_line_01	54.68	Strictly_aerobic_line_01	35.65	Strictly_aerobic_supplemental_O2_line_01	53.8	Control_mixotroph_line_01	44.1
Ancestor_control_mixotroph	34.71	Strictly_anaerobic_line_01	51.99	Strictly_aerobic_line_01	33.99	Strictly_aerobic_supplemental_O2_line_01	50.27	Control_mixotroph_line_01	33.62
Ancestor_control_mixotroph	24.69	Strictly_anaerobic_line_01	58.04	Strictly_aerobic_line_01	34.73	Strictly_aerobic_supplemental_O2_line_01	63.55	Control_mixotroph_line_01	34.67
Ancestor_control_mixotroph	35.19	Strictly_anaerobic_line_01	58.54	Strictly_aerobic_line_01	20.15	Strictly_aerobic_supplemental_O2_line_01	46.05	Control_mixotroph_line_01	62.05
Ancestor_control_mixotroph	24.07	Strictly_anaerobic_line_01	65.05	Strictly_aerobic_line_01	29.98	Strictly_aerobic_supplemental_O2_line_01	51.41	Control_mixotroph_line_01	63.11
Ancestor_control_mixotroph	22.23	Strictly_anaerobic_line_01	48.66	Strictly_aerobic_line_01	22.43	Strictly_aerobic_supplemental_O2_line_01	59.85	Control_mixotroph_line_01	47.44
Ancestor_control_mixotroph	30.21	Strictly_anaerobic_line_01	66.58	Strictly_aerobic_line_01	20.07	Strictly_aerobic_supplemental_O2_line_01	38.61	Control_mixotroph_line_01	37.69
Ancestor_control_mixotroph	22.14	Strictly_anaerobic_line_01	46.63	Strictly_aerobic_line_01	33.23	Strictly_aerobic_supplemental_O2_line_01	49.49	Control_mixotroph_line_01	40.69
Ancestor_control_mixotroph	26.5	Strictly_anaerobic_line_01	31.23	Strictly_aerobic_line_01	41.16	Strictly_aerobic_supplemental_O2_line_01	34.47	Control_mixotroph_line_01	33.36
Ancestor_control_mixotroph	33.4	Strictly_anaerobic_line_01	61.15	Strictly_aerobic_line_01	40.42	Strictly_aerobic_supplemental_O2_line_01	40.41	Control_mixotroph_line_01	52.84
Ancestor_control_mixotroph	40.86	Strictly_anaerobic_line_01	41.58	Strictly_aerobic_line_01	32.67	Strictly_aerobic_supplemental_O2_line_01	48.67	Control_mixotroph_line_01	35.97
Ancestor_control_mixotroph	35.88	Strictly_anaerobic_line_01	32.78	Strictly_aerobic_line_01	34.13	Strictly_aerobic_supplemental_O2_line_01	45.91	Control_mixotroph_line_01	43.4
Ancestor_control_mixotroph	38.28	Strictly_anaerobic_line_01	49.6	Strictly_aerobic_line_01	22.86	Strictly_aerobic_supplemental_O2_line_01	57.98	Control_mixotroph_line_01	56.12
Ancestor_control_mixotroph	44.21	Strictly_anaerobic_line_01	59.06	Strictly_aerobic_line_01	30.39	Strictly_aerobic_supplemental_O2_line_01	51.16	Control_mixotroph_line_01	50.58
Ancestor_control_mixotroph	29.2	Strictly_anaerobic_line_01	54.09	Strictly_aerobic_line_01	39.89	Strictly_aerobic_supplemental_O2_line_01	53.44	Control_mixotroph_line_01	34.27
Ancestor_control_mixotroph	43.89	Strictly_anaerobic_line_01	47.63	Strictly_aerobic_line_01	36.74	Strictly_aerobic_supplemental_O2_line_01	50.47	Control_mixotroph_line_01	39.34
Ancestor_control_mixotroph	34.18	Strictly_anaerobic_line_01	53.52	Strictly_aerobic_line_01	45.05	Strictly_aerobic_supplemental_O2_line_01	37.71	Control_mixotroph_line_01	51.95
Ancestor_control_mixotroph	24.35	Strictly_anaerobic_line_01	37.69	Strictly_aerobic_line_01	22.34	Strictly_aerobic_supplemental_O2_line_01	34.47	Control_mixotroph_line_01	62.85
Ancestor_control_mixotroph	28.2	Strictly_anaerobic_line_01	51.72	Strictly_aerobic_line_01	41.22	Strictly_aerobic_supplemental_O2_line_01	51.87	Control_mixotroph_line_01	33.44
Ancestor_control_mixotroph	28.49	Strictly_anaerobic_line_01	42.74	Strictly_aerobic_line_01	36.44	Strictly_aerobic_supplemental_O2_line_01	35.73	Control_mixotroph_line_01	25.87
Ancestor_control_mixotroph	20.6	Strictly_anaerobic_line_01	72.69	Strictly_aerobic_line_01	34.73	Strictly_aerobic_supplemental_O2_line_01	29.84	Control_mixotroph_line_01	28.97
Ancestor_control_mixotroph	31.82	Strictly_anaerobic_line_01	58.01	Strictly_aerobic_line_01	38.12	Strictly_aerobic_supplemental_O2_line_01	44.22	Control_mixotroph_line_01	29.59
Ancestor_control_mixotroph	30.93	Strictly_anaerobic_line_01	51.93	Strictly_aerobic_line_01	24.21	Strictly_aerobic_supplemental_O2_line_01	31.89	Control_mixotroph_line_01	36.65
Ancestor_control_mixotroph	38.07	Strictly_anaerobic_line_01	39.89	Strictly_aerobic_line_01	28.65	Strictly_aerobic_supplemental_O2_line_01	54.68	Control_mixotroph_line_01	28.24
Ancestor_control_mixotroph	39.04	Strictly_anaerobic_line_01	64.73	Strictly_aerobic_line_01	20.55	Strictly_aerobic_supplemental_O2_line_01	40.5	Control_mixotroph_line_01	26.56
Ancestor_control_mixotroph	37.74	Strictly_anaerobic_line_01	53.81	Strictly_aerobic_line_01	31.49	Strictly_aerobic_supplemental_O2_line_01	40.53	Control_mixotroph_line_01	56.01
Ancestor_control_mixotroph	21.3	Strictly_anaerobic_line_01	59.58	Strictly_aerobic_line_01	28.78	Strictly_aerobic_supplemental_O2_line_01	45.71	Control_mixotroph_line_01	22.12
Ancestor_control_mixotroph	22.42	Strictly_anaerobic_line_01	21.04	Strictly_aerobic_line_01	34.14	Strictly_aerobic_supplemental_O2_line_01	37.14	Control_mixotroph_line_01	30.51
Ancestor_control_mixotroph	31.93	Strictly_anaerobic_line_01	26.46	Strictly_aerobic_line_01	34.63	Strictly_aerobic_supplemental_O2_line_01	35.49	Control_mixotroph_line_01	48.32
Ancestor_control_mixotroph	27.29	Strictly_anaerobic_line_01	53.17	Strictly_aerobic_line_01	33.68	Strictly_aerobic_supplemental_O2_line_01	43.21	Control_mixotroph_line_01	53.5
Ancestor_control_mixotroph	21.7	Strictly_anaerobic_line_01	51.4	Strictly_aerobic_line_01	34.6	Strictly_aerobic_supplemental_O2_line_01	43.39	Control_mixotroph_line_01	54.13
Ancestor_control_mixotroph	37.98	Strictly_anaerobic_line_01	50.27	Strictly_aerobic_line_01	40.02	Strictly_aerobic_supplemental_O2_line_01	39.53	Control_mixotroph_line_01	57.79
Ancestor_control_mixotroph	35.36	Strictly_anaerobic_line_01	56.32	Strictly_aerobic_line_01	32.32	Strictly_aerobic_supplemental_O2_line_01	50.16	Control_mixotroph_line_01	30.41
Ancestor_control_mixotroph	26.17	Strictly_anaerobic_line_01	68.69	Strictly_aerobic_line_01	33.02	Strictly_aerobic_supplemental_O2_line_01	39.96	Control_mixotroph_line_01	42.25
Ancestor_control_mixotroph	22.22	Strictly_anaerobic_line_01	62.37	Strictly_aerobic_line_01	49.5	Strictly_aerobic_supplemental_O2_line_01	36.5	Control_mixotroph_line_01	53.67
Ancestor_control_mixotroph	37.16	Strictly_anaerobic_line_01	68.2	Strictly_aerobic_line_01	31.34	Strictly_aerobic_supplemental_O2_line_01	20.19	Control_mixotroph_line_01	42.44
Ancestor_control_mixotroph	31.16	Strictly_anaerobic_line_01	33.14	Strictly_aerobic_line_01	33.3	Strictly_aerobic_supplemental_O2_line_01	49.32	Control_mixotroph_line_01	43.78
Ancestor_control_mixotroph	30.1	Strictly_anaerobic_line_01	38.45	Strictly_aerobic_line_01	35.03	Strictly_aerobic_supplemental_O2_line_01	53.19	Control_mixotroph_line_01	26.53
Ancestor_control_mixotroph	28.64	Strictly_anaerobic_line_01	73.57	Strictly_aerobic_line_01	22.34	Strictly_aerobic_supplemental_O2_line_01	45.56	Control_mixotroph_line_01	24.03
Ancestor_control_mixotroph	23.23	Strictly_anaerobic_line_01	59.96	Strictly_aerobic_line_01	36.04	Strictly_aerobic_supplemental_O2_line_01	43.88	Control_mixotroph_line_01	33.82
Ancestor_control_mixotroph	24.3	Strictly_anaerobic_line_01	28.2	Strictly_aerobic_line_01	30.82	Strictly_aerobic_supplemental_O2_line_01	45	Control_mixotroph_line_01	24.94
Ancestor_control_mixotroph	41.01	Strictly_anaerobic_line_01	60.82	Strictly_aerobic_line_01	21.88	Strictly_aerobic_supplemental_O2_line_01	47.62	Control_mixotroph_line_01	44.58
Ancestor_control_mixotroph	38.6	Strictly_anaerobic_line_01	77.44	Strictly_aerobic_line_01	29.33	Strictly_aerobic_supplemental_O2_line_01	36.52	Control_mixotroph_line_01	50.34
Ancestor_control_mixotroph	29.26	Strictly_anaerobic_line_01	50.7	Strictly_aerobic_line_01	20.32	Strictly_aerobic_supplemental_O2_line_01	44.97	Control_mixotroph_line_01	48.48
Ancestor_control_mixotroph	36.65	Strictly_anaerobic_line_01	69.37	Strictly_aerobic_line_01	38.77	Strictly_aerobic_supplemental_O2_line_01	64.42	Control_mixotroph_line_01	35.01
Ancestor_control_mixotroph	22.43	Strictly_anaerobic_line_01	56.84	Strictly_aerobic_line_01	50.58	Strictly_aerobic_supplemental_O2_line_01	22.34	Control_mixotroph_line_01	34.93
Ancestor_control_mixotroph	44.59	Strictly_anaerobic_line_01	54.22	Strictly_aerobic_line_01	32.66	Strictly_aerobic_supplemental_O2_line_01	39.7	Control_mixotroph_line_01	45.64
Ancestor_control_mixotroph	35.07	Strictly_anaerobic_line_01	59.67	Strictly_aerobic_line_01	36.97	Strictly_aerobic_supplemental_O2_line_01	36.65	Control_mixotroph_line_01	45.01
Ancestor_control_mixotroph	26.09	Strictly_anaerobic_line_01	63.98	Strictly_aerobic_line_01	25.26	Strictly_aerobic_supplemental_O2_line_01	36.29	Control_mixotroph_line_01	45.93
Ancestor_control_mixotroph	36.39	Strictly_anaerobic_line_01	37.02	Strictly_aerobic_line_01	41.34	Strictly_aerobic_supplemental_O2_line_01	20.85	Control_mixotroph_line_01	52.92
Ancestor_control_mixotroph	36.92	Strictly_anaerobic_line_01	21.55	Strictly_aerobic_line_01	41.59	Strictly_aerobic_supplemental_O2_line_01	38.95	Control_mixotroph_line_01	33.29
Ancestor_control_mixotroph	39.77	Strictly_anaerobic_line_01	64.5	Strictly_aerobic_line_01	38.18	Strictly_aerobic_supplemental_O2_line_01	49.65	Control_mixotroph_line_01	36.91
Ancestor_control_mixotroph	32.06	Strictly_anaerobic_line_01	29.35	Strictly_aerobic_line_01	35.16	Strictly_aerobic_supplemental_O2_line_01	43.66	Control_mixotroph_line_01	63.77
Ancestor_control_mixotroph	43.03	Strictly_anaerobic_line_01	50.05	Strictly_aerobic_line_01	20.33	Strictly_aerobic_supplemental_O2_line_01	41.8	Control_mixotroph_line_01	41.03
Ancestor_control_mixotroph	30.2	Strictly_anaerobic_line_01	41.57	Strictly_aerobic_line_01	55.52	Strictly_aerobic_supplemental_O2_line_01	38.54	Control_mixotroph_line_01	22.96
Ancestor_control_mixotroph	27.54	Strictly_anaerobic_line_01	32.22	Strictly_aerobic_line_01	35.54	Strictly_aerobic_supplemental_O2_line_01	54.15	Control_mixotroph_line_01	45.99
Ancestor_control_mixotroph	23.56	Strictly_anaerobic_line_01	41.88	Strictly_aerobic_line_01	43.6	Strictly_aerobic_supplemental_O2_line_01	56.72	Control_mixotroph_line_01	36.72
Ancestor_control_mixotroph	30.24	Strictly_anaerobic_line_01	65.4	Strictly_aerobic_line_01	32.03	Strictly_aerobic_supplemental_O2_line_01	38.2	Control_mixotroph_line_01	66.11
Ancestor_control_mixotroph	34.29	Strictly_anaerobic_line_01	59.08	Strictly_aerobic_line_01	23.12	Strictly_aerobic_supplemental_O2_line_01	49.85	Control_mixotroph_line_01	49.13
Ancestor_control_mixotroph	28.19	Strictly_anaerobic_line_01	41.42	Strictly_aerobic_line_01	26.86	Strictly_aerobic_supplemental_O2_line_01	39.85	Control_mixotroph_line_01	59.01
Ancestor_control_mixotroph	38.21	Strictly_anaerobic_line_01	54.14	Strictly_aerobic_line_01	27.67	Strictly_aerobic_supplemental_O2_line_01	49.92	Control_mixotroph_line_01	60.87
Ancestor_control_mixotroph	31.99	Strictly_anaerobic_line_01	50.3	Strictly_aerobic_line_01	20.81	Strictly_aerobic_supplemental_O2_line_01	44.7	Control_mixotroph_line_01	20.35
Ancestor_control_mixotroph	35.64	Strictly_anaerobic_line_01	35.7	Strictly_aerobic_line_01	34.09	Strictly_aerobic_supplemental_O2_line_01	32.18	Control_mixotroph_line_01	60.09
Ancestor_control_mixotroph	24.81	Strictly_anaerobic_line_01	58.27	Strictly_aerobic_line_01	33.34	Strictly_aerobic_supplemental_O2_line_01	29.87	Control_mixotroph_line_01	47.72
Ancestor_control_mixotroph	45.11	Strictly_anaerobic_line_01	54.37	Strictly_aerobic_line_01	30.01	Strictly_aerobic_supplemental_O2_line_01	45	Control_mixotroph_line_01	36.41
Ancestor_control_mixotroph	47.07	Strictly_anaerobic_line_01	63.38	Strictly_aerobic_line_01	33.54	Strictly_aerobic_supplemental_O2_line_01	32.63	Control_mixotroph_line_01	41.37
Ancestor_control_mixotroph	26.25	Strictly_anaerobic_line_01	51.15	Strictly_aerobic_line_01	31.7	Strictly_aerobic_supplemental_O2_line_01	53.96	Control_mixotroph_line_01	44.59
Ancestor_control_mixotroph	26.4	Strictly_anaerobic_line_01	51.25	Strictly_aerobic_line_01	28.13	Strictly_aerobic_supplemental_O2_line_01	57.84	Control_mixotroph_line_01	47.59
Ancestor_control_mixotroph	39.71	Strictly_anaerobic_line_01	64.89	Strictly_aerobic_line_01	28.22	Strictly_aerobic_supplemental_O2_line_01	23.29	Control_mixotroph_line_01	44.03
Ancestor_control_mixotroph	30.12	Strictly_anaerobic_line_01	44.4	Strictly_aerobic_line_01	26.95	Strictly_aerobic_supplemental_O2_line_01	32.09	Control_mixotroph_line_01	63.88
Ancestor_control_mixotroph	32.77	Strictly_anaerobic_line_01	35.47	Strictly_aerobic_line_01	35.69	Strictly_aerobic_supplemental_O2_line_01	46.61	Control_mixotroph_line_01	37.24
Ancestor_control_mixotroph	34.14	Strictly_anaerobic_line_01	49.31	Strictly_aerobic_line_01	30.03	Strictly_aerobic_supplemental_O2_line_01	48.38	Control_mixotroph_line_01	48.67
Ancestor_control_mixotroph	31.13	Strictly_anaerobic_line_01	56.6	Strictly_aerobic_line_01	20.51	Strictly_aerobic_supplemental_O2_line_01	41.07	Control_mixotroph_line_01	39.67
Ancestor_control_mixotroph	30.96	Strictly_anaerobic_line_01	53.01	Strictly_aerobic_line_01	40.37	Strictly_aerobic_supplemental_O2_line_01	21.15	Control_mixotroph_line_01	53.59
Ancestor_control_mixotroph	28.21	Strictly_anaerobic_line_01	50.06	Strictly_aerobic_line_01	21.3	Strictly_aerobic_supplemental_O2_line_01	42.54	Control_mixotroph_line_01	25.39
Ancestor_control_mixotroph	36.1	Strictly_anaerobic_line_01	31.78	Strictly_aerobic_line_01	37.07	Strictly_aerobic_supplemental_O2_line_01	47.11	Control_mixotroph_line_01	37.66
Ancestor_control_mixotroph	36.17	Strictly_anaerobic_line_01	59.4	Strictly_aerobic_line_01	28.85	Strictly_aerobic_supplemental_O2_line_01	54.4	Control_mixotroph_line_01	37.98
Ancestor_control_mixotroph	27.6	Strictly_anaerobic_line_01	52.44	Strictly_aerobic_line_01	32.58	Strictly_aerobic_supplemental_O2_line_01	47.66	Control_mixotroph_line_01	41.4
Ancestor_control_mixotroph	34.69	Strictly_anaerobic_line_01	25.68	Strictly_aerobic_line_01	24.66	Strictly_aerobic_supplemental_O2_line_01	44.95	Control_mixotroph_line_01	48.12
Ancestor_control_mixotroph	31.77	Strictly_anaerobic_line_01	62.61	Strictly_aerobic_line_01	29.34	Strictly_aerobic_supplemental_O2_line_01	46.39	Control_mixotroph_line_01	34.73
Ancestor_control_mixotroph	35.62	Strictly_anaerobic_line_01	56.35	Strictly_aerobic_line_01	20.11	Strictly_aerobic_supplemental_O2_line_01	39.34	Control_mixotroph_line_01	45.76
Ancestor_control_mixotroph	23.22	Strictly_anaerobic_line_01	31.73	Strictly_aerobic_line_01	27.66	Strictly_aerobic_supplemental_O2_line_01	50.1	Control_mixotroph_line_01	30.91
Ancestor_control_mixotroph	30.34	Strictly_anaerobic_line_01	54.84	Strictly_aerobic_line_01	41.18	Strictly_aerobic_supplemental_O2_line_01	53.48	Control_mixotroph_line_01	28.76
Ancestor_control_mixotroph	33.38	Strictly_anaerobic_line_01	28.64	Strictly_aerobic_line_01	45.35	Strictly_aerobic_supplemental_O2_line_01	39.55	Control_mixotroph_line_01	50.61
Ancestor_control_mixotroph	44.63	Strictly_anaerobic_line_01	72.76	Strictly_aerobic_line_01	34.13	Strictly_aerobic_supplemental_O2_line_01	57.42	Control_mixotroph_line_01	64.87
Ancestor_control_mixotroph	29.16	Strictly_anaerobic_line_01	60.64	Strictly_aerobic_line_01	31.81	Strictly_aerobic_supplemental_O2_line_01	33.81	Control_mixotroph_line_01	55.03
Ancestor_control_mixotroph	24.16	Strictly_anaerobic_line_01	34.17	Strictly_aerobic_line_01	20.8	Strictly_aerobic_supplemental_O2_line_01	40.3	Control_mixotroph_line_01	37.78
Ancestor_control_mixotroph	40.7	Strictly_anaerobic_line_01	55.03	Strictly_aerobic_line_01	37.36	Strictly_aerobic_supplemental_O2_line_01	37.57	Control_mixotroph_line_01	58.13
Ancestor_control_mixotroph	28.27	Strictly_anaerobic_line_01	55.61	Strictly_aerobic_line_01	33.48	Strictly_aerobic_supplemental_O2_line_01	49.08	Control_mixotroph_line_01	31.69
Ancestor_control_mixotroph	39.74	Strictly_anaerobic_line_01	33.74	Strictly_aerobic_line_01	29.52	Strictly_aerobic_supplemental_O2_line_01	38.89	Control_mixotroph_line_01	56.85
Ancestor_control_mixotroph	31.06	Strictly_anaerobic_line_01	60.69	Strictly_aerobic_line_01	32.54	Strictly_aerobic_supplemental_O2_line_01	47.28	Control_mixotroph_line_01	38.45
Ancestor_control_mixotroph	25.44	Strictly_anaerobic_line_01	60.16	Strictly_aerobic_line_01	34.78	Strictly_aerobic_supplemental_O2_line_01	43.31	Control_mixotroph_line_01	38.23
Ancestor_control_mixotroph	33.66	Strictly_anaerobic_line_01	50.73	Strictly_aerobic_line_01	41.71	Strictly_aerobic_supplemental_O2_line_01	42.84	Control_mixotroph_line_01	27.18
Ancestor_control_mixotroph	27.61	Strictly_anaerobic_line_01	23.65	Strictly_aerobic_line_01	36.77	Strictly_aerobic_supplemental_O2_line_01	51.45	Control_mixotroph_line_01	34.96
Ancestor_control_mixotroph	27.52	Strictly_anaerobic_line_01	34.73	Strictly_aerobic_line_01	37.31	Strictly_aerobic_supplemental_O2_line_01	53.78	Control_mixotroph_line_01	43.57
Ancestor_control_mixotroph	23.2	Strictly_anaerobic_line_01	33.53	Strictly_aerobic_line_01	31.37	Strictly_aerobic_supplemental_O2_line_01	39.63	Control_mixotroph_line_01	32.57
Ancestor_control_mixotroph	31.15	Strictly_anaerobic_line_01	33.9	Strictly_aerobic_line_01	33.71	Strictly_aerobic_supplemental_O2_line_01	56.94	Control_mixotroph_line_01	31.29
Ancestor_control_mixotroph	28.63	Strictly_anaerobic_line_01	37.78	Strictly_aerobic_line_01	43.19	Strictly_aerobic_supplemental_O2_line_01	60.61	Control_mixotroph_line_01	22.55
Ancestor_control_mixotroph	45.95	Strictly_anaerobic_line_01	62.13	Strictly_aerobic_line_01	35.03	Strictly_aerobic_supplemental_O2_line_01	46.08	Control_mixotroph_line_01	55.71
Ancestor_control_mixotroph	26.95	Strictly_anaerobic_line_01	60.88	Strictly_aerobic_line_01	37.97	Strictly_aerobic_supplemental_O2_line_01	39.11	Control_mixotroph_line_01	37.96
Ancestor_control_mixotroph	30.59	Strictly_anaerobic_line_01	38.89	Strictly_aerobic_line_01	36.04	Strictly_aerobic_supplemental_O2_line_01	38.55	Control_mixotroph_line_01	25.94
Ancestor_control_mixotroph	20.25	Strictly_anaerobic_line_01	62.6	Strictly_aerobic_line_01	28.39	Strictly_aerobic_supplemental_O2_line_01	42.87	Control_mixotroph_line_01	33.82
Ancestor_control_mixotroph	27.94	Strictly_anaerobic_line_01	77.25	Strictly_aerobic_line_01	22.97	Strictly_aerobic_supplemental_O2_line_01	32.83	Control_mixotroph_line_01	38.18
Ancestor_control_mixotroph	27.39	Strictly_anaerobic_line_01	49.06	Strictly_aerobic_line_01	26.59	Strictly_aerobic_supplemental_O2_line_01	37.02	Control_mixotroph_line_01	39.24
Ancestor_control_mixotroph	37.01	Strictly_anaerobic_line_01	52.35	Strictly_aerobic_line_01	36.69	Strictly_aerobic_supplemental_O2_line_01	24.72	Control_mixotroph_line_01	55.09
Ancestor_control_mixotroph	31.2	Strictly_anaerobic_line_01	51.6	Strictly_aerobic_line_01	38.12	Strictly_aerobic_supplemental_O2_line_01	46.98	Control_mixotroph_line_01	30.83
Ancestor_control_mixotroph	33.99	Strictly_anaerobic_line_01	45.59	Strictly_aerobic_line_01	21.4	Strictly_aerobic_supplemental_O2_line_01	52.28	Control_mixotroph_line_01	50.01
Ancestor_control_mixotroph	39.27	Strictly_anaerobic_line_01	51.16	Strictly_aerobic_line_01	42.62	Strictly_aerobic_supplemental_O2_line_01	60.81	Control_mixotroph_line_01	41.26
Ancestor_control_mixotroph	22.94	Strictly_anaerobic_line_01	49.17	Strictly_aerobic_line_01	29.02	Strictly_aerobic_supplemental_O2_line_01	53.03	Control_mixotroph_line_01	43.91
Ancestor_control_mixotroph	26.67	Strictly_anaerobic_line_01	57.17	Strictly_aerobic_line_01	42.25	Strictly_aerobic_supplemental_O2_line_01	38.83	Control_mixotroph_line_01	55.17
Ancestor_control_mixotroph	23.94	Strictly_anaerobic_line_01	58.63	Strictly_aerobic_line_01	40.72	Strictly_aerobic_supplemental_O2_line_01	49.11	Control_mixotroph_line_01	50.48
Ancestor_control_mixotroph	30.39	Strictly_anaerobic_line_01	52.06	Strictly_aerobic_line_01	30.14	Strictly_aerobic_supplemental_O2_line_01	52.7	Control_mixotroph_line_01	37.23
Ancestor_control_mixotroph	27	Strictly_anaerobic_line_01	50.01	Strictly_aerobic_line_01	23.94	Strictly_aerobic_supplemental_O2_line_01	40.21	Control_mixotroph_line_01	26
Ancestor_control_mixotroph	30.53	Strictly_anaerobic_line_01	62.19	Strictly_aerobic_line_01	21.59	Strictly_aerobic_supplemental_O2_line_01	37.06	Control_mixotroph_line_01	60.04
Ancestor_control_mixotroph	24.12	Strictly_anaerobic_line_01	58.33	Strictly_aerobic_line_01	45.72	Strictly_aerobic_supplemental_O2_line_01	24.04	Control_mixotroph_line_01	25.38
Ancestor_control_mixotroph	26.01	Strictly_anaerobic_line_01	40.6	Strictly_aerobic_line_01	30.01	Strictly_aerobic_supplemental_O2_line_01	52.08	Control_mixotroph_line_01	46.74
Ancestor_control_mixotroph	21.79	Strictly_anaerobic_line_01	60.3	Strictly_aerobic_line_01	26.3	Strictly_aerobic_supplemental_O2_line_01	54.33	Control_mixotroph_line_01	72.02
Ancestor_control_mixotroph	34.09	Strictly_anaerobic_line_01	46.15	Strictly_aerobic_line_01	26.36	Strictly_aerobic_supplemental_O2_line_01	43.26	Control_mixotroph_line_01	26.76
Ancestor_control_mixotroph	30.66	Strictly_anaerobic_line_01	53.32	Strictly_aerobic_line_01	25.08	Strictly_aerobic_supplemental_O2_line_01	37.36	Control_mixotroph_line_01	56.39
Ancestor_control_mixotroph	32.67	Strictly_anaerobic_line_01	54.38	Strictly_aerobic_line_01	38.38	Strictly_aerobic_supplemental_O2_line_01	34.42	Control_mixotroph_line_01	62.33
Ancestor_control_mixotroph	35.49	Strictly_anaerobic_line_01	43.09	Strictly_aerobic_line_01	39.94	Strictly_aerobic_supplemental_O2_line_01	47.15	Control_mixotroph_line_01	37.24
Ancestor_control_mixotroph	37.21	Strictly_anaerobic_line_01	63.42	Strictly_aerobic_line_01	30.66	Strictly_aerobic_supplemental_O2_line_01	39.21	Control_mixotroph_line_01	57.62
Ancestor_control_mixotroph	37.14	Strictly_anaerobic_line_01	47.24	Strictly_aerobic_line_01	25.87	Strictly_aerobic_supplemental_O2_line_01	46.51	Control_mixotroph_line_01	67.44
Ancestor_control_mixotroph	21.37	Strictly_anaerobic_line_01	35.77	Strictly_aerobic_line_01	25.33	Strictly_aerobic_supplemental_O2_line_01	42.18	Control_mixotroph_line_01	50.67
Ancestor_control_mixotroph	33.43	Strictly_anaerobic_line_01	60.31	Strictly_aerobic_line_01	20.41	Strictly_aerobic_supplemental_O2_line_01	43.03	Control_mixotroph_line_01	65.35
Ancestor_control_mixotroph	30.09	Strictly_anaerobic_line_01	40.37	Strictly_aerobic_line_01	65.76	Strictly_aerobic_supplemental_O2_line_01	45.17	Control_mixotroph_line_01	34.48
Ancestor_control_mixotroph	39.14	Strictly_anaerobic_line_01	54.71	Strictly_aerobic_line_01	24.26	Strictly_aerobic_supplemental_O2_line_01	31.03	Control_mixotroph_line_01	38.47
Ancestor_control_mixotroph	35.51	Strictly_anaerobic_line_01	64.31	Strictly_aerobic_line_01	22.36	Strictly_aerobic_supplemental_O2_line_01	45.67	Control_mixotroph_line_01	51.05
Ancestor_control_mixotroph	31.94	Strictly_anaerobic_line_01	24.27	Strictly_aerobic_line_01	36.44	Strictly_aerobic_supplemental_O2_line_01	40.73	Control_mixotroph_line_01	29.27
Ancestor_control_mixotroph	23.66	Strictly_anaerobic_line_01	53.79	Strictly_aerobic_line_01	42.87	Strictly_aerobic_supplemental_O2_line_01	52.72	Control_mixotroph_line_01	67.89
Ancestor_control_mixotroph	20.01	Strictly_anaerobic_line_01	59.06	Strictly_aerobic_line_01	31.71	Strictly_aerobic_supplemental_O2_line_01	56.45	Control_mixotroph_line_01	39.79
Ancestor_control_mixotroph	37.6	Strictly_anaerobic_line_01	28.14	Strictly_aerobic_line_01	43.49	Strictly_aerobic_supplemental_O2_line_01	42.29	Control_mixotroph_line_01	52.82
Ancestor_control_mixotroph	23.68	Strictly_anaerobic_line_01	59.53	Strictly_aerobic_line_01	36.74	Strictly_aerobic_supplemental_O2_line_01	46.05	Control_mixotroph_line_01	50.79
Ancestor_control_mixotroph	22.63	Strictly_anaerobic_line_01	31.31	Strictly_aerobic_line_01	35.57	Strictly_aerobic_supplemental_O2_line_01	53.89	Control_mixotroph_line_01	49.72
Ancestor_control_mixotroph	33.13	Strictly_anaerobic_line_01	36.64	Strictly_aerobic_line_01	24.56	Strictly_aerobic_supplemental_O2_line_01	48.73	Control_mixotroph_line_01	34.1
Ancestor_control_mixotroph	41.58	Strictly_anaerobic_line_01	56.38	Strictly_aerobic_line_01	38.03	Strictly_aerobic_supplemental_O2_line_01	60.31	Control_mixotroph_line_01	34.49
Ancestor_control_mixotroph	45.9	Strictly_anaerobic_line_01	58.76	Strictly_aerobic_line_01	39.92	Strictly_aerobic_supplemental_O2_line_01	39.48	Control_mixotroph_line_01	46.21
Ancestor_control_mixotroph	40.71	Strictly_anaerobic_line_01	29.15	Strictly_aerobic_line_01	25.79	Strictly_aerobic_supplemental_O2_line_01	37.44	Control_mixotroph_line_01	40.28
Ancestor_control_mixotroph	25.71	Strictly_anaerobic_line_01	53.11	Strictly_aerobic_line_01	21.13	Strictly_aerobic_supplemental_O2_line_01	35.64	Control_mixotroph_line_01	38.42
Ancestor_control_mixotroph	36.6	Strictly_anaerobic_line_01	40.04	Strictly_aerobic_line_01	22	Strictly_aerobic_supplemental_O2_line_01	36.26	Control_mixotroph_line_01	47.79
Ancestor_control_mixotroph	31.11	Strictly_anaerobic_line_01	59.91	Strictly_aerobic_line_01	28.66	Strictly_aerobic_supplemental_O2_line_01	56.73	Control_mixotroph_line_01	20.82
Ancestor_control_mixotroph	36.44	Strictly_anaerobic_line_01	52.78	Strictly_aerobic_line_01	23.08	Strictly_aerobic_supplemental_O2_line_01	62.38	Control_mixotroph_line_01	47.33
Ancestor_control_mixotroph	25.14	Strictly_anaerobic_line_01	50.31	Strictly_aerobic_line_01	36.35	Strictly_aerobic_supplemental_O2_line_01	37.83	Control_mixotroph_line_01	61.86
Ancestor_control_mixotroph	23.3	Strictly_anaerobic_line_01	59.76	Strictly_aerobic_line_01	42.62	Strictly_aerobic_supplemental_O2_line_01	40.23	Control_mixotroph_line_01	27.65
Ancestor_control_mixotroph	28.72	Strictly_anaerobic_line_01	31.12	Strictly_aerobic_line_01	46.08	Strictly_aerobic_supplemental_O2_line_01	48.99	Control_mixotroph_line_01	45.42
Ancestor_control_mixotroph	23.96	Strictly_anaerobic_line_01	58.94	Strictly_aerobic_line_01	39.8	Strictly_aerobic_supplemental_O2_line_01	45.71	Control_mixotroph_line_01	43.19
Ancestor_control_mixotroph	31.17	Strictly_anaerobic_line_01	26.82	Strictly_aerobic_line_01	41.43	Strictly_aerobic_supplemental_O2_line_01	51.97	Control_mixotroph_line_01	43.57
Ancestor_control_mixotroph	31.9	Strictly_anaerobic_line_01	53.17	Strictly_aerobic_line_01	57.98	Strictly_aerobic_supplemental_O2_line_01	40.29	Control_mixotroph_line_01	57.99
Ancestor_control_mixotroph	35.03	Strictly_anaerobic_line_01	38.67	Strictly_aerobic_line_01	45.04	Strictly_aerobic_supplemental_O2_line_01	43.62	Control_mixotroph_line_01	58.67
Ancestor_control_mixotroph	22.8	Strictly_anaerobic_line_01	47.55	Strictly_aerobic_line_01	30.97	Strictly_aerobic_supplemental_O2_line_01	40.77	Control_mixotroph_line_01	22.16
Ancestor_control_mixotroph	29.69	Strictly_anaerobic_line_01	54.44	Strictly_aerobic_line_01	20.41	Strictly_aerobic_supplemental_O2_line_01	46.46	Control_mixotroph_line_01	40.41
Ancestor_control_mixotroph	22.55	Strictly_anaerobic_line_01	41.14	Strictly_aerobic_line_01	22.07	Strictly_aerobic_supplemental_O2_line_01	60.95	Control_mixotroph_line_01	35.83
Ancestor_control_mixotroph	33.56	Strictly_anaerobic_line_01	57.55	Strictly_aerobic_line_01	49.33	Strictly_aerobic_supplemental_O2_line_01	50.55	Control_mixotroph_line_01	61.96
Ancestor_control_mixotroph	27.13	Strictly_anaerobic_line_01	62.7	Strictly_aerobic_line_01	33.61	Strictly_aerobic_supplemental_O2_line_01	31.57	Control_mixotroph_line_01	43.64
Ancestor_control_mixotroph	36.46	Strictly_anaerobic_line_01	35.07	Strictly_aerobic_line_01	25.08	Strictly_aerobic_supplemental_O2_line_01	48.6	Control_mixotroph_line_01	45.1
Ancestor_control_mixotroph	25.69	Strictly_anaerobic_line_01	50.19	Strictly_aerobic_line_01	45.08	Strictly_aerobic_supplemental_O2_line_01	45.8	Control_mixotroph_line_01	46.75
Ancestor_control_mixotroph	35.53	Strictly_anaerobic_line_01	64.56	Strictly_aerobic_line_01	34.07	Strictly_aerobic_supplemental_O2_line_01	58.24	Control_mixotroph_line_01	26.63
Ancestor_control_mixotroph	37.56	Strictly_anaerobic_line_01	54.9	Strictly_aerobic_line_01	25.03	Strictly_aerobic_supplemental_O2_line_01	45.77	Control_mixotroph_line_01	37.04
Ancestor_control_mixotroph	27.04	Strictly_anaerobic_line_01	46.16	Strictly_aerobic_line_01	32.49	Strictly_aerobic_supplemental_O2_line_01	43.31	Control_mixotroph_line_01	52.78
Ancestor_control_mixotroph	28.79	Strictly_anaerobic_line_01	49.02	Strictly_aerobic_line_01	34.24	Strictly_aerobic_supplemental_O2_line_01	37.69	Control_mixotroph_line_01	51.13
Ancestor_control_mixotroph	23.71	Strictly_anaerobic_line_01	72.74	Strictly_aerobic_line_01	38.22	Strictly_aerobic_supplemental_O2_line_01	40.48	Control_mixotroph_line_01	24.71
Ancestor_control_mixotroph	30.43	Strictly_anaerobic_line_01	53.07	Strictly_aerobic_line_01	31.27	Strictly_aerobic_supplemental_O2_line_01	64.01	Control_mixotroph_line_01	29.08
Ancestor_control_mixotroph	36.22	Strictly_anaerobic_line_01	52.94	Strictly_aerobic_line_01	27.38	Strictly_aerobic_supplemental_O2_line_01	44.63	Control_mixotroph_line_01	26.13
Ancestor_control_mixotroph	20.06	Strictly_anaerobic_line_01	54.49	Strictly_aerobic_line_01	38.6	Strictly_aerobic_supplemental_O2_line_01	58.49	Control_mixotroph_line_01	52.58
Ancestor_control_mixotroph	29.79	Strictly_anaerobic_line_01	46.39	Strictly_aerobic_line_01	37.37	Strictly_aerobic_supplemental_O2_line_01	44.2	Control_mixotroph_line_01	60.05
Ancestor_control_mixotroph	38.22	Strictly_anaerobic_line_01	57.59	Strictly_aerobic_line_01	35.36	Strictly_aerobic_supplemental_O2_line_01	51.24	Control_mixotroph_line_01	40.39
Ancestor_control_mixotroph	21.23	Strictly_anaerobic_line_01	28.22	Strictly_aerobic_line_01	43.29	Strictly_aerobic_supplemental_O2_line_01	48.24	Control_mixotroph_line_01	46.02
Ancestor_control_mixotroph	26.16	Strictly_anaerobic_line_01	63.18	Strictly_aerobic_line_01	32.17	Strictly_aerobic_supplemental_O2_line_01	56.93	Control_mixotroph_line_01	25.7
Ancestor_control_mixotroph	21.44	Strictly_anaerobic_line_01	22.53	Strictly_aerobic_line_01	35.34	Strictly_aerobic_supplemental_O2_line_01	38.78	Control_mixotroph_line_01	46.7
Ancestor_control_mixotroph	35.11	Strictly_anaerobic_line_01	45.46	Strictly_aerobic_line_01	42.05	Strictly_aerobic_supplemental_O2_line_01	45.42	Control_mixotroph_line_01	24.32
Ancestor_control_mixotroph	46.88	Strictly_anaerobic_line_01	64.37	Strictly_aerobic_line_01	31.43	Strictly_aerobic_supplemental_O2_line_01	51.74	Control_mixotroph_line_01	27.55
Ancestor_control_mixotroph	34.08	Strictly_anaerobic_line_01	40.8	Strictly_aerobic_line_01	42.38	Strictly_aerobic_supplemental_O2_line_01	33.86	Control_mixotroph_line_01	40.93
Ancestor_control_mixotroph	29.37	Strictly_anaerobic_line_01	45.28	Strictly_aerobic_line_01	36.23	Strictly_aerobic_supplemental_O2_line_01	54.4	Control_mixotroph_line_01	50.54
Ancestor_control_mixotroph	31.9	Strictly_anaerobic_line_01	29.01	Strictly_aerobic_line_01	36.82	Strictly_aerobic_supplemental_O2_line_01	45.36	Control_mixotroph_line_01	37.88
Ancestor_control_mixotroph	40.9	Strictly_anaerobic_line_01	57.57	Strictly_aerobic_line_01	26.84	Strictly_aerobic_supplemental_O2_line_01	61.57	Control_mixotroph_line_01	26.59
Ancestor_control_mixotroph	47.73	Strictly_anaerobic_line_01	58.28	Strictly_aerobic_line_01	27.23	Strictly_aerobic_supplemental_O2_line_01	55.71	Control_mixotroph_line_01	33.13
Ancestor_control_mixotroph	30.37	Strictly_anaerobic_line_01	23.51	Strictly_aerobic_line_01	22.35	Strictly_aerobic_supplemental_O2_line_01	39.68	Control_mixotroph_line_01	54.3
Ancestor_control_mixotroph	30.17	Strictly_anaerobic_line_01	61.1	Strictly_aerobic_line_01	25.7	Strictly_aerobic_supplemental_O2_line_01	40.37	Control_mixotroph_line_01	45.67
Ancestor_control_mixotroph	32.69	Strictly_anaerobic_line_01	37.74	Strictly_aerobic_line_01	28.56	Strictly_aerobic_supplemental_O2_line_01	45.83	Control_mixotroph_line_01	40.91
Ancestor_control_mixotroph	37.89	Strictly_anaerobic_line_01	55.1	Strictly_aerobic_line_01	34.11	Strictly_aerobic_supplemental_O2_line_01	54.69	Control_mixotroph_line_01	34.12
Ancestor_control_mixotroph	21.7	Strictly_anaerobic_line_01	30.21	Strictly_aerobic_line_01	35.31	Strictly_aerobic_supplemental_O2_line_01	49.3	Control_mixotroph_line_01	45.34
Ancestor_control_mixotroph	21.76	Strictly_anaerobic_line_01	25	Strictly_aerobic_line_01	33.26	Strictly_aerobic_supplemental_O2_line_01	62.93	Control_mixotroph_line_01	27.37
Ancestor_control_mixotroph	31.81	Strictly_anaerobic_line_01	58.07	Strictly_aerobic_line_01	29.41	Strictly_aerobic_supplemental_O2_line_01	39.1	Control_mixotroph_line_01	69.76
Ancestor_control_mixotroph	39.3	Strictly_anaerobic_line_01	51.08	Strictly_aerobic_line_01	34.53	Strictly_aerobic_supplemental_O2_line_01	36.45	Control_mixotroph_line_01	29.98
Ancestor_control_mixotroph	41.84	Strictly_anaerobic_line_01	47.75	Strictly_aerobic_line_01	34.41	Strictly_aerobic_supplemental_O2_line_01	43.42	Control_mixotroph_line_01	67.95
Ancestor_control_mixotroph	38.55	Strictly_anaerobic_line_01	26.03	Strictly_aerobic_line_01	32.54	Strictly_aerobic_supplemental_O2_line_01	39.48	Control_mixotroph_line_01	39.24
Ancestor_control_mixotroph	36.39	Strictly_anaerobic_line_01	55.96	Strictly_aerobic_line_01	49.75	Strictly_aerobic_supplemental_O2_line_01	46.95	Control_mixotroph_line_01	41.51
Ancestor_control_mixotroph	20.25	Strictly_anaerobic_line_01	30.95	Strictly_aerobic_line_01	32.48	Strictly_aerobic_supplemental_O2_line_01	51.77	Control_mixotroph_line_01	43.87
Ancestor_control_mixotroph	22.27	Strictly_anaerobic_line_01	62.22	Strictly_aerobic_line_01	42.09	Strictly_aerobic_supplemental_O2_line_01	44.2	Control_mixotroph_line_01	39.72
Ancestor_control_mixotroph	33.22	Strictly_anaerobic_line_01	31.66	Strictly_aerobic_line_01	36.53	Strictly_aerobic_supplemental_O2_line_01	45.04	Control_mixotroph_line_01	26.74
Ancestor_control_mixotroph	40.31	Strictly_anaerobic_line_01	49.23	Strictly_aerobic_line_01	40.75	Strictly_aerobic_supplemental_O2_line_01	39.04	Control_mixotroph_line_01	62.12
Ancestor_control_mixotroph	37.31	Strictly_anaerobic_line_01	59.33	Strictly_aerobic_line_01	40.92	Strictly_aerobic_supplemental_O2_line_01	39.57	Control_mixotroph_line_01	37.46
Ancestor_control_mixotroph	32.94	Strictly_anaerobic_line_01	62.67	Strictly_aerobic_line_01	37.75	Strictly_aerobic_supplemental_O2_line_01	37.46	Control_mixotroph_line_01	49.44
Ancestor_control_mixotroph	31.43	Strictly_anaerobic_line_01	35.09	Strictly_aerobic_line_01	39.35	Strictly_aerobic_supplemental_O2_line_01	60.33	Control_mixotroph_line_01	35.98
Ancestor_control_mixotroph	27.54	Strictly_anaerobic_line_01	31.46	Strictly_aerobic_line_01	30.42	Strictly_aerobic_supplemental_O2_line_01	39.57	Control_mixotroph_line_01	31.7
Ancestor_control_mixotroph	22.35	Strictly_anaerobic_line_01	52.66	Strictly_aerobic_line_01	36.32	Strictly_aerobic_supplemental_O2_line_01	40.95	Control_mixotroph_line_01	44.77
Ancestor_control_mixotroph	26.84	Strictly_anaerobic_line_01	49.34	Strictly_aerobic_line_01	22.09	Strictly_aerobic_supplemental_O2_line_01	42.74	Control_mixotroph_line_01	66.3
Ancestor_control_mixotroph	39.06	Strictly_anaerobic_line_01	50.76	Strictly_aerobic_line_01	36.95	Strictly_aerobic_supplemental_O2_line_01	46.56	Control_mixotroph_line_01	39.72
Ancestor_control_mixotroph	30.41	Strictly_anaerobic_line_01	35.15	Strictly_aerobic_line_01	32.25	Strictly_aerobic_supplemental_O2_line_01	54.17	Control_mixotroph_line_01	20.15
Ancestor_control_mixotroph	42.4	Strictly_anaerobic_line_01	29.3	Strictly_aerobic_line_01	31.36	Strictly_aerobic_supplemental_O2_line_01	31.3	Control_mixotroph_line_01	23.83
Ancestor_control_mixotroph	41.68	Strictly_anaerobic_line_01	64.17	Strictly_aerobic_line_01	43.22	Strictly_aerobic_supplemental_O2_line_01	21.96	Control_mixotroph_line_01	21.76
Ancestor_control_mixotroph	39.5	Strictly_anaerobic_line_01	46.4	Strictly_aerobic_line_01	34.13	Strictly_aerobic_supplemental_O2_line_01	38.55	Control_mixotroph_line_01	36.76
Ancestor_control_mixotroph	28.25	Strictly_anaerobic_line_01	27.88	Strictly_aerobic_line_01	32.43	Strictly_aerobic_supplemental_O2_line_01	48.41	Control_mixotroph_line_01	67.93
Ancestor_control_mixotroph	26.15	Strictly_anaerobic_line_01	37.36	Strictly_aerobic_line_01	20.67	Strictly_aerobic_supplemental_O2_line_01	51.91	Control_mixotroph_line_01	47.86
Ancestor_control_mixotroph	45.89	Strictly_anaerobic_line_01	34.69	Strictly_aerobic_line_01	41.58	Strictly_aerobic_supplemental_O2_line_01	56.93	Control_mixotroph_line_01	32.3
[truncated: 60,597 more rows]

## Sheet: Figure 2c (x-axis)
Figure 2c: Raw oxygen concentration measurements for all 20 experimentally evolved populations (% present atmospheric level or PAL).
Control_mixotroph_line_01	Control_mixotroph_line_02	Control_mixotroph_line_03	Control_mixotroph_line_04	Control_mixotroph_line_05	Strictly_anaerobic_line_01	Strictly_anaerobic_line_02	Strictly_anaerobic_line_03	Strictly_anaerobic_line_04	Strictly_anaerobic_line_05	Strictly_aerobic_line_01	Strictly_aerobic_line_02	Strictly_aerobic_line_03	Strictly_aerobic_line_04	Strictly_aerobic_line_05	Strictly_aerobic_supplemental_O2_line_01	Strictly_aerobic_supplemental_O2_line_02	Strictly_aerobic_supplemental_O2_line_03	Strictly_aerobic_supplemental_O2_line_04	Strictly_aerobic_supplemental_O2_line_05
102.318	99.9285	101.097	99.583	100.349	99.1106	99.8159	100.085	99.9894	100.05	102.633	99.605	100.11	103.29	100.042	99.9884	99.9548	99.8725	100.025	99.8704
102.547	99.9285	100.685	99.0945	100.349	99.6489	99.9489	100.811	100.013	100.119	102.061	99.6262	100.592	102.067	100.106	100.047	99.9403	100.004	100	99.8556
102.367	99.9713	101.097	98.2151	100.327	99.9507	99.9131	99.7964	100.009	99.8723	101.303	99.727	100.306	104.043	99.7098	100.013	99.9596	100.029	100.04	99.9196
102.073	100.051	101.177	98.9968	100.13	99.2112	99.8722	99.4693	100.033	99.6807	100.897	99.7588	100.656	100.752	99.2032	100.061	100.018	99.9702	100.01	99.895
101.478	100.041	100.639	99.0945	99.9337	99.2715	99.8773	99.0616	100.018	99.9726	99.9461	99.7959	99.9298	104.876	99.1276	100.1	99.9983	99.9311	100.055	99.895
100.158	100.019	100.234	99.5945	99.9173	98.9898	99.8977	100.128	99.999	99.5257	99.4066	99.8118	99.9934	103.105	99.7738	100.124	100.037	99.9702	100.055	99.8704
98.0243	100.03	99.8622	99.629	100.381	99.669	99.9949	101.202	99.9894	99.8677	98.8351	99.9019	99.792	103.471	99.867	100.124	100.027	100.029	100.07	99.9737
95.9401	100.094	100.057	99.8704	100.769	99.7042	99.9693	100.799	100.023	99.0057	99.0754	99.9867	99.7814	104.219	100.106	100.148	100.061	99.9702	100.05	100.038
95.0944	100.057	99.8794	99.4163	100.097	100.248	100	99.7242	99.9894	98.9236	99.6042	100.029	99.9881	105.09	100.047	100.177	99.9886	99.9409	100.1	100.082
94.9089	100.003	99.4107	99.8187	99.8408	100.026	99.9233	99.4269	99.9654	98.9601	99.6096	99.9973	99.3203	100.41	100.606	100.085	99.95	99.9116	100.145	100.052
94.7452	99.9606	99.4107	100.727	100.168	100.464	99.954	99.2315	99.9222	100.406	99.1342	99.9602	100.311	103.624	100.018	100.003	100.013	99.8628	100.149	100.023
94.6033	100.003	99.1364	100.773	100.376	100.715	100.01	99.2655	99.9846	100.848	99.2143	99.9973	100.211	103.348	100.077	99.9787	100.095	99.9214	100.164	100.062
94.085	100.046	99.6508	100.922	100.141	100.912	100.02	99.9832	99.999	101.158	99.3799	100.087	100.603	101.248	99.669	100.027	100.042	99.8823	100.115	100.077
94.2596	100.051	99.3822	100.347	99.6224	100.373	100.082	101.011	99.9846	100.265	99.711	100.146	100.02	104.186	99.7331	100.056	100.013	100.053	100.13	100.092
94.0468	100.025	99.4279	100.692	99.7753	99.9759	100.056	101.487	99.9894	99.9316	99.8659	100.209	99.315	103.795	99.6515	99.9399	99.9065	100.058	100.145	100.052
94.887	99.982	99.4336	100.313	99.4259	99.4728	100.148	100.026	100.037	99.3569	100.042	100.194	99.3044	104.233	99.7039	99.8527	99.979	100.19	100.115	100.092
94.6688	99.9553	99.565	100.077	99.2784	99.9859	100.189	100.2	100.033	99.7172	100.117	100.215	99.1507	104.976	100.269	99.7606	99.95	100.131	100.164	100.102
95.569	99.9392	99.9594	100.508	99.3986	100.801	100.159	99.3419	100.018	100.233	99.663	100.225	100.454	101.829	100.467	99.7993	100.042	100.092	100.075	100.072
95.7709	99.9125	99.8965	101.008	99.6279	100.952	100.123	99.7454	99.9894	101.054	99.8285	100.315	99.8026	104.686	100.909	99.8478	100.027	100.107	100.11	100.003
96.3329	99.9606	100.445	101.319	100.092	100.519	100.046	99.206	100.013	101.054	99.6736	100.411	100.359	103.181	100.915	99.8672	99.9983	100.073	100.095	99.9737
96.2893	99.998	100.302	101.187	100.31	99.503	100.153	99.0616	100.028	101.209	99.8499	100.437	100.126	99.1476	100.74	99.843	100.027	100.112	100.145	100.077
96.813	100.03	100.228	100.612	100.327	99.6136	100.199	99.7327	100.037	100.41	99.4814	100.448	100.099	97.9571	100.327	99.7509	99.9983	100.053	100.09	100.126
96.6384	100.046	99.3993	101.043	100.108	100.363	100.291	99.9323	100.037	100.424	99.0167	100.453	100.057	100.419	100.205	99.7363	100.051	100.146	100.09	100.151
97.2604	100.014	99.4279	100.687	99.8518	100.64	100.322	100.896	100.042	99.9954	99.241	100.475	98.7426	96.4619	99.7855	99.6539	100.042	100.205	100.11	100.102
97.375	99.9606	99.6908	100.98	99.9883	101.44	100.317	100.136	100.037	100.689	99.3692	100.543	98.8062	95.7952	99.7331	99.6976	100.119	100.268	100.204	100.131
97.9534	99.966	100.274	100.669	100.179	101.264	100.286	100.578	100.071	101.063	99.9407	100.575	98.0271	99.0048	99.8844	99.6491	100.1	100.214	100.194	100.097
98.0679	99.9713	99.7879	101.474	100.425	101.239	100.24	99.928	100.071	101.136	99.3104	100.665	98.3663	100.371	100.467	99.6539	100.076	100.146	100.234	100.106
97.8661	99.9713	99.9251	101.445	100.349	100.72	100.291	101.104	100.052	101.245	99.0167	100.655	98.4723	96.9	100.635	99.6733	100.08	100.083	100.239	100.077
98.6026	99.9339	99.7879	101.589	100.622	101.229	100.24	100.616	100.076	101.478	98.9098	100.718	98.785	97.7714	100.49	99.6685	100.095	100.102	100.239	100.156
98.9136	99.9927	100.497	101.072	100.392	101.153	100.23	100.922	100.047	101.364	99.3265	100.74	98.8857	97.6619	100.373	99.6879	100.143	100.18	100.184	100.195
98.4771	100.062	100.017	101.181	100.174	101.752	100.225	99.4354	100.028	100.962	99.2891	100.793	98.8274	98.9762	100.583	99.5909	100.134	100.234	100.204	100.225
98.4335	100.084	100.017	100.692	99.5514	101.304	100.302	98.5605	99.975	100.538	99.1342	100.798	98.308	96.5238	100.886	99.6346	100.187	100.234	100.174	100.2
98.1825	100.051	100.222	100.945	99.3822	102.099	100.384	99.2315	99.975	100.753	99.0167	100.83	98.0165	96.4	100.129	99.6249	100.167	100.214	100.154	100.185
98.9682	99.966	99.9651	100.796	99.606	102.054	100.409	99.7242	100.013	100.794	98.7656	100.84	98.2868	95.6429	99.7389	99.6879	100.153	100.229	100.09	100.2
98.7281	99.9553	100.205	100.606	99.6224	101.284	100.435	101.024	100.047	100.552	98.7603	100.862	98.626	95.5905	99.6632	99.62	100.1	100.327	100.08	100.215
98.7881	99.9339	100.154	100.985	99.5132	100.761	100.384	100.65	100.018	100.214	98.0926	100.883	99.0977	96.5238	100.292	99.6394	100.056	100.39	100.09	100.323
99.1319	99.9927	101.028	100.98	99.131	101.722	100.419	100.34	99.9894	100.068	98.2849	100.93	98.0695	95.8762	100.082	99.5812	100.013	100.434	100.149	100.313
99.2901	100.014	100.999	101.583	98.7925	101.893	100.46	99.945	100.013	100.944	98.5253	100.952	97.2798	96.6095	99.6108	99.62	99.892	100.341	100.145	100.323
99.6884	100.019	100.822	100.968	98.858	102.023	100.557	100.433	100.09	101.145	98.0018	100.994	96.665	97.3619	99.9543	99.6055	99.9113	100.239	100.164	100.185
99.9012	100.051	100.325	101.256	98.7269	100.63	100.562	100.875	100.172	101.113	97.4677	101.026	96.8505	99.3429	100.018	99.6297	99.9983	100.18	100.174	100.141
99.4592	99.9873	100.279	100.87	98.7925	101.254	100.537	100.463	100.124	100.597	97.1526	101.105	97.1261	96.9952	100.606	99.5812	100.105	100.293	100.254	100.136
99.4156	100.025	99.8051	101.227	98.4212	101.913	100.46	100.697	100.119	100.406	97.879	101.148	97.195	99.0952	100.56	99.4988	100.105	100.307	100.304	100.146
98.6954	100.03	99.9365	101.273	98.4321	102.411	100.414	100.382	100.057	101.026	97.8362	101.217	96.8293	98.9381	101.183	99.4165	100.037	100.341	100.224	100.175
98.3626	100.041	100.285	101.52	98.301	102.496	100.47	100.565	100.081	101.601	97.5104	101.275	96.7869	98.2381	101.497	99.4068	99.9596	100.317	100.194	100.21
98.0079	100.041	100.011	102.095	98.1263	101.928	100.44	100.446	100.1	102.034	97.6012	101.323	97.4229	97.6762	101.963	99.3777	99.9403	100.376	100.169	100.249
98.3026	100.014	100.468	101.779	97.9297	101.495	100.481	102.153	100.095	101.888	98.0659	101.376	98.1543	95.7905	101.317	99.3922	99.8533	100.405	100.254	100.343
98.87	100.046	100.217	101.894	97.9898	101.128	100.481	101.669	100.119	101.245	97.8416	101.402	98.0801	99.6952	100.95	99.4068	99.9016	100.361	100.289	100.333
99.5629	100.009	100.497	101.008	97.8806	100.821	100.619	100.947	100.133	101.044	97.1846	101.418	97.8787	97.9048	100.117	99.4165	99.8726	100.332	100.259	100.377
99.4047	100.014	99.7022	101.256	97.8588	101.319	100.568	99.3504	100.124	100.547	97.0618	101.381	97.5448	97.8905	100.478	99.431	99.9161	100.317	100.274	100.313
99.2355	99.998	99.7365	101.503	97.684	101.847	100.557	100.196	100.057	99.8951	97.5371	101.418	97.6826	95.919	100.362	99.3195	99.9596	100.385	100.259	100.382
98.7227	99.982	100.725	101.106	97.8096	101.978	100.527	99.8431	99.9702	100.369	98.1087	101.471	97.3063	98.5381	101.224	99.3389	99.9451	100.439	100.354	100.338
99.0664	100.014	102.057	101.33	98.1864	102.24	100.624	99.2612	99.9846	101.117	98.1941	101.551	97.725	96.0429	101.247	99.3389	99.9645	100.415	100.309	100.382
99.5029	99.9766	102.062	101.192	97.897	101.762	100.624	98.828	100.042	101.925	98.3704	101.545	97.6084	97.5524	101.066	99.431	99.9306	100.312	100.369	100.343
99.8357	99.998	101.868	101.572	98.028	102.451	100.598	100.204	100.09	101.97	98.1407	101.53	97.4388	96.1238	100.921	99.4843	100.018	100.302	100.349	100.402
99.6884	99.966	100.771	102.077	97.7332	101.666	100.614	101.584	100.133	101.003	98.1514	101.62	97.7038	95.0333	101.031	99.5134	100.061	100.361	100.389	100.308
99.4211	100.003	101.325	101.79	98.0772	102.421	100.593	101.877	100.085	100.456	98.1781	101.662	97.8522	92.2381	101.288	99.5279	100.061	100.434	100.364	100.298
98.9846	99.9553	101.388	102.014	98.0116	102.21	100.583	101.126	100.085	100.146	98.4184	101.72	98.4405	97.6238	100.705	99.5328	100.061	100.493	100.359	100.239
99.0391	99.9285	101.531	101.152	98.1154	103.241	100.552	100.128	100.042	100.702	98.536	101.588	98.3239	91.6762	100.903	99.5231	100.051	100.532	100.334	100.382
99.2519	99.9072	101.285	101.658	98.1591	102.325	100.527	100.527	100.052	100.707	98.0552	101.604	98.9228	91.6286	100.991	99.5328	100.066	100.556	100.389	100.431
99.432	99.9606	101.577	102.123	98.6123	102.748	100.557	101.083	100.037	100.83	98.1514	101.593	97.9423	98.0952	101.299	99.494	100.095	100.488	100.394	100.416
99.6393	99.982	102.325	102.353	98.7761	102.129	100.629	101.682	100.071	100.602	97.7882	101.742	97.831	96.5905	101.375	99.494	100.134	100.449	100.528	100.372
99.6502	100.035	102.96	102.537	99.3658	102.743	100.695	100.828	100.095	100.908	97.9805	101.758	97.4971	97.4095	101.404	99.5231	100.134	100.4	100.518	100.333
99.6284	100.067	103.108	102.836	99.5897	102.632	100.726	100.2	100.129	100.702	97.7775	101.837	97.6826	98.1095	101.654	99.6152	100.124	100.439	100.598	100.343
99.9394	100.041	103.045	102.853	99.9227	102.064	100.716	99.4778	100.071	100.903	98.4078	101.758	97.7833	95.7286	100.996	99.6249	100.172	100.449	100.523	100.284
100.447	99.9606	102.965	102.652	99.6224	101.49	100.782	100.646	100.037	100.839	98.9419	101.789	98.0483	95.519	100.665	99.6346	100.25	100.493	100.473	100.343
101.096	99.9553	102.72	102.635	99.2238	101.42	100.803	101.572	99.9894	101.902	99.0327	101.789	98.7373	92.9	101.049	99.6297	100.254	100.503	100.424	100.402
100.414	99.9606	102.537	102.405	99.333	102.129	100.828	101.351	100.052	102.39	98.9472	101.943	98.1649	91.6238	101.561	99.6782	100.23	100.522	100.463	100.495
100.687	99.9766	102	102.819	99.1692	102.667	100.777	100.382	100.052	102.271	98.4024	102.001	97.566	91.2571	101.538	99.6636	100.23	100.556	100.508	100.402
99.6338	99.9232	101.377	102.152	99.5078	102.013	100.808	99.8516	100.081	101.61	98.4398	102.033	97.4388	97.9905	101.061	99.6636	100.308	100.61	100.578	100.431
100.092	99.9392	101.582	102.704	99.6606	102.084	100.762	101.1	100.085	101.706	98.146	101.959	97.884	94.4238	101.532	99.6103	100.308	100.649	100.568	100.416
99.7102	99.9179	101.931	102.767	99.9064	102.355	100.813	101.414	100.109	102.03	98.2208	101.906	98.9493	90.5333	101.486	99.6539	100.308	100.595	100.638	100.416
100.36	99.9232	102.371	103.072	99.6552	102.838	100.803	100.272	100.119	101.665	97.9377	101.948	98.6472	100.267	101.625	99.6346	100.279	100.6	100.513	100.416
100.31	99.9179	102.337	102.888	99.2457	102.798	100.864	99.6137	100.114	101.168	97.4196	102.007	98.732	95.7048	101.718	99.7363	100.312	100.556	100.538	100.377
100.654	99.9446	102.811	102.486	98.9508	102.929	100.859	99.7369	100.153	101.628	97.4837	102.092	98.2179	94.7238	102.178	99.78	100.37	100.571	100.548	100.456
100.758	99.9766	102.925	103.112	99.5187	102.079	100.946	100.612	100.109	101.943	97.5959	102.123	99.2514	95.9667	102.318	99.8672	100.424	100.547	100.673	100.416
101.162	99.9446	102.708	103.147	99.7808	102.154	100.89	100.298	100.1	102.454	98.2903	102.118	99.7019	97.7571	101.637	99.843	100.424	100.576	100.688	100.421
100.649	100.009	102.205	103.56	99.9828	101.767	100.854	99.9832	100.047	102.125	99.1662	102.092	99.898	96.219	101.451	99.8817	100.404	100.62	100.658	100.387
100.55	100.019	102.56	103.629	100.152	103.422	100.798	101.075	100.071	102.285	99.2196	102.081	99.8185	97.6238	101.235	99.8284	100.399	100.615	100.598	100.436
100.152	100.051	103.034	103.336	99.9118	103.774	100.823	100.824	100.028	101.788	99.4226	102.166	99.6118	91.1476	101.095	99.8914	100.443	100.634	100.588	100.362
100.163	99.9553	103.068	102.738	99.95	103.271	100.915	101.045	100.023	102.094	98.5573	102.267	99.0924	92.7143	101.212	99.8624	100.409	100.654	100.623	100.387
101.003	99.9499	102.617	101.968	99.4149	103.241	100.92	99.8303	100.028	101.291	98.5894	102.298	99.1348	92.1571	102.079	99.872	100.404	100.669	100.593	100.308
101.516	99.966	102.417	102.279	99.7699	102.501	100.905	100.969	100.033	101.013	98.3116	102.298	99.4475	91.1143	101.876	99.872	100.409	100.752	100.633	100.357
101.811	100.025	102.131	102.394	99.6825	103.019	100.926	101.134	100.095	101.3	98.6374	102.267	100.492	98.3381	102.225	99.8866	100.486	100.654	100.568	100.387
101.473	100.046	102.411	103.158	99.9064	102.139	100.931	101.576	100.09	101.647	99.0434	102.256	101.032	94.5667	101.299	99.9787	100.457	100.698	100.633	100.436
101.118	100.046	102.828	102.934	99.8791	102.909	101.023	101.096	100.119	102.253	99.3425	102.267	100.529	95.1381	101.87	99.9641	100.428	100.595	100.613	100.485
100.965	100.003	103.183	103.75	100.698	102.723	100.972	101.886	99.9894	101.423	99.3478	102.256	100.189	92.2762	101.288	100.008	100.351	100.722	100.638	100.466
101.025	99.9927	103.6	103.526	100.66	102.708	100.977	102.591	99.9894	101.04	99.4333	102.203	99.2673	98.8714	102.12	100.008	100.399	100.727	100.663	100.397
101.162	99.9339	103.32	104.21	100.873	102.491	100.926	103.13	100.013	101.592	99.8232	102.245	100.147	93.5286	101.829	100.042	100.404	100.722	100.708	100.347
101.483	99.9553	103.783	103.773	100.081	102.441	100.951	101.223	100.09	101.656	100.288	102.33	100.062	93.219	103.122	99.9641	100.419	100.752	100.762	100.338
100.921	99.966	104.131	103.773	100.387	103.175	100.982	99.8813	100.095	101.382	100.218	102.463	100.741	92.1381	102.533	99.9399	100.457	100.703	100.762	100.377
101.151	100.067	104.337	103.647	99.8791	103.678	101.069	99.601	100.071	100.47	99.9728	102.5	100.725	98.3524	102.929	99.9981	100.472	100.713	100.757	100.392
100.725	100.051	104.377	103.56	100.305	104.418	101.099	100.862	100.066	100.465	99.3478	102.468	100.03	90.8524	101.672	100.051	100.486	100.649	100.718	100.377
101.342	99.9873	104.108	103.917	100.048	103.96	101.125	100.99	100.071	101.528	99.006	102.388	100.009	96.819	101.369	100.1	100.404	100.669	100.733	100.382
101.156	99.9606	103.714	104.29	100.283	102.853	101.089	101.364	100.071	101.51	99.0327	102.399	99.6648	95.8429	101.107	100.085	100.414	100.693	100.767	100.377
101.658	99.966	103.543	104.578	100.114	102.441	101.089	101.431	100.105	102.039	98.7496	102.473	100.704	93.9667	101.212	100.153	100.453	100.747	100.792	100.382
100.987	99.9766	103.303	104.198	100.611	103.251	101.043	101.652	100.076	101.998	99.1075	102.548	99.9669	91.8143	101.026	100.177	100.491	100.781	100.837	100.441
101.418	99.9072	104.057	103.704	100.78	104.69	101.053	101.172	100.042	102.08	98.8084	102.585	100.28	92.381	101.608	100.153	100.506	100.781	100.762	100.47
100.867	99.8698	103.76	103.215	100.174	104.866	101.084	100.591	100.037	101.049	99.9087	102.537	100.004	93.2619	101.899	100.163	100.482	100.678	100.797	100.534
101.14	99.8644	103.943	103.509	100.158	103.734	101.11	100.896	100.071	100.543	99.6309	102.516	100.264	98.3952	102.726	100.119	100.467	100.605	100.683	100.485
100.851	99.8751	103.343	103.853	100.627	103.447	101.079	100.939	100.109	100.433	99.6256	102.452	100.433	96.6857	102.65	100.168	100.404	100.644	100.728	100.47
101.096	99.9018	103	104.175	101.785	103.512	101.033	100.777	100.129	100.547	98.9152	102.558	100.036	91.9667	102.871	100.192	100.404	100.669	100.668	100.446
101.62	99.9446	103.314	104.313	101.43	104.237	101.058	101.542	100.124	101.222	98.9152	102.579	100.099	91.3524	102.376	100.269	100.462	100.674	100.752	100.47
101.571	99.982	103.754	104.371	101.151	103.88	101.074	102.056	100.085	101.656	99.7004	102.744	99.9669	94.8143	101.695	100.24	100.569	100.659	100.767	100.446
101.063	99.9873	104.863	104.71	100.84	103.573	101.125	102.982	100.052	102.025	99.6256	102.691	100.984	93.619	102.062	100.202	100.612	100.742	100.827	100.377
100.932	99.9072	104.84	104.532	100.567	103.477	101.105	102.06	100.042	102.363	99.4707	102.749	100.81	96.6905	102.149	100.221	100.535	100.791	100.787	100.357
100.769	99.8911	104.794	104.181	99.89	104.041	101.161	102.107	100.085	102.782	98.4825	102.643	100.401	98.3857	102.044	100.226	100.477	100.8	100.792	100.392
101.429	99.8751	104.571	104.354	99.9555	104.861	101.13	101.143	100.114	102.759	98.0446	102.622	99.9669	94.4048	101.619	100.25	100.453	100.786	100.752	100.47
100.791	99.9285	104.566	103.871	100.518	105.515	101.181	101.406	100.124	102.604	99.225	102.569	99.8662	94.0381	101.579	100.221	100.515	100.815	100.767	100.534
101.718	99.9179	104.457	104.555	101.424	105.645	101.151	100.306	100.109	102.431	99.3639	102.59	100.094	91.0476	102.347	100.279	100.549	100.791	100.703	100.569
101.707	99.9232	105.234	104.187	101.239	105.645	101.263	100.612	100.076	102.746	99.7004	102.733	100.121	91.4286	103.145	100.274	100.535	100.781	100.733	100.534
101.402	99.8751	104.971	104.733	101.408	104.906	101.243	100.276	100.095	102.363	98.99	102.733	100.894	100.114	103.319	100.294	100.53	100.786	100.767	100.52
100.921	99.8804	105.343	104.342	101.266	104.685	101.268	100.353	100.052	102.052	99.4867	102.775	100.497	93.7286	103.465	100.269	100.593	100.884	100.752	100.49
100.61	99.9072	104.823	104.394	101.25	104.569	101.207	100.65	100.085	101.966	99.7057	102.712	100.333	96.9762	103.034	100.24	100.68	100.927	100.787	100.49
101.402	99.9232	105.743	104.158	100.671	104.302	101.258	100.374	100.081	102.367	100.251	102.781	99.8609	98.1524	103.378	100.279	100.651	100.84	100.792	100.426
100.976	99.9285	106.091	103.997	100.321	104.277	101.273	101.113	100.1	101.345	99.711	102.791	100.449	97.081	103.366	100.284	100.612	100.747	100.912	100.475
101.653	99.9285	105.446	103.853	100.578	104.076	101.268	100.599	100.095	102.244	99.663	102.775	100.534	92.1762	102.964	100.386	100.544	100.732	100.892	100.574
101.909	99.9232	104.514	103.842	100.944	105.052	101.263	101.508	100.071	102.176	99.7538	102.85	100.55	96.181	102.638	100.376	100.578	100.761	100.922	100.588
102.346	99.9499	104.451	104.083	101.2	104.946	101.237	101.669	100.081	103.558	100.144	102.908	100.513	90.9714	102.388	100.391	100.549	100.791	100.927	100.525
102.367	99.982	105.028	103.991	101.643	105.308	101.273	101.967	100.052	103.307	99.8553	102.956	101.032	100.295	102.435	100.366	100.573	100.761	100.892	100.446
101.713	100.025	105.943	104.078	101.943	104.735	101.237	100.582	100.105	103.284	99.0434	102.892	102.315	99.9048	102.213	100.381	100.622	100.737	100.872	100.47
101.854	99.966	106.743	103.911	102.445	104.805	101.243	100.799	100.095	103.042	99.1449	102.844	102.203	96.1095	102.435	100.347	100.68	100.742	100.772	100.564
101.844	99.9232	106.366	104.491	101.555	104.322	101.212	100.412	100.081	102.627	100.149	102.887	102.209	92.5429	102.697	100.328	100.67	100.742	100.807	100.584
102.771	99.8537	105.863	104.802	101.135	104.036	101.314	101.279	99.9798	102.326	100.122	102.94	101.281	91.819	102.423	100.265	100.602	100.8	100.757	100.549
102.673	99.9125	105.011	106.02	100.611	103.88	101.406	101.223	99.9702	102.034	100.518	102.966	101.451	93.3524	102.324	100.323	100.636	100.825	100.822	100.466
101.969	99.8698	105.246	106.13	101.206	103.759	101.386	100.969	99.9558	102.426	100.373	102.993	100.682	90.5048	101.893	100.303	100.714	100.835	100.782	100.461
101.473	99.8698	105.269	105.865	101.555	105.117	101.314	100.659	100.018	102.791	100.891	102.998	100.757	97.981	102.72	100.371	100.772	100.835	100.862	100.495
100.976	99.8323	104.937	105.216	101.697	105.761	101.248	100.387	100.028	102.613	100.368	102.972	101.424	97.1667	102.644	100.342	100.718	100.8	100.827	100.544
101.538	99.8965	105.857	104.739	101.736	105.711	101.273	100.37	100.004	102.071	99.7164	102.94	102.543	99.4048	102.755	100.386	100.699	100.786	100.862	100.52
101.664	99.9125	105.714	104.739	101.042	105.092	101.273	100.926	99.975	101.569	99.5455	102.919	102.246	93.619	101.829	100.4	100.704	100.825	100.882	100.505
101.794	99.8858	106.349	104.336	101.031	104.735	101.37	100.518	100.018	101.943	99.9033	103.03	101.562	91.3857	101.893	100.502	100.714	100.84	100.907	100.495
101.68	99.843	105.223	105.112	100.682	105.052	101.416	101.342	100.066	101.647	100.688	103.067	101.006	94.7667	102.411	100.541	100.723	100.864	100.847	100.539
101.8	99.8484	105.954	105.457	101.381	104.353	101.422	102.018	100.105	102.166	100.897	103.189	101.255	97.9952	103.349	100.546	100.776	100.844	100.817	100.623
101.953	99.8858	106.2	105.854	101.55	104.428	101.37	102.149	100.085	102.198	100.721	103.152	101.313	99.3905	103.779	100.492	100.723	100.835	100.827	100.657
102.657	99.8591	106.732	105.29	101.834	104.881	101.406	101.584	100.071	102.814	99.7217	103.12	101.748	96.2619	103.459	100.463	100.747	100.84	100.872	100.623
103.18	99.8751	105.629	104.957	101.402	104.997	101.478	101.385	100.095	102.518	99.8446	103.094	101.981	99.5143	104.239	100.459	100.694	100.844	100.882	100.608
103.017	99.8965	105.16	104.618	101.009	104.871	101.529	102.544	100.071	102.385	99.3265	103.11	101.917	97.7619	103.803	100.449	100.738	100.908	100.902	100.579
102.247	99.9873	105.691	104.647	101.381	104.549	101.585	103.457	100.076	102.262	99.8072	103.152	101.647	90.7286	103.541	100.488	100.733	100.893	100.932	100.628
101.385	100.003	106.583	104.98	102.194	104.846	101.585	103.156	100.037	101.815	99.5241	103.205	101.923	92.1714	101.666	100.463	100.723	100.903	100.977	100.652
101.811	99.9179	106.943	105.193	102.434	104.815	101.57	102.68	100.076	101.961	99.9354	103.247	101.499	95.281	101.835	100.473	100.752	100.927	100.932	100.643
102.842	99.8751	106.349	105.382	102.303	104.654	101.498	102.548	100.095	101.637	99.695	103.247	101.175	93.0381	102.807	100.502	100.738	100.967	100.927	100.623
103.377	99.8537	106.326	105.17	101.845	104.896	101.457	103.067	100.153	101.523	99.5508	103.2	100.825	94.381	103.902	100.58	100.767	100.927	100.907	100.584
103.202	99.8751	105.954	104.98	101.921	105.233	101.488	102.565	100.119	101.647	99.2677	103.226	101.133	91.5476	103.459	100.575	100.738	100.874	100.952	100.569
102.629	99.827	105.937	104.687	101.976	104.971	101.57	102.706	100.119	101.418	100.331	103.231	101.811	97.6238	102.999	100.575	100.762	100.859	100.952	100.539
102.466	99.7629	105.737	105.359	101.948	105.419	101.621	101.126	100.085	102.486	100.523	103.295	102.161	94.8762	103.378	100.551	100.747	100.898	100.932	100.534
102.891	99.811	105.623	105.9	102.505	104.403	101.601	100.565	100.124	102.189	101.116	103.322	101.997	99.8905	103.279	100.565	100.781	100.996	100.902	100.613
103.557	99.7789	105.526	105.905	102.806	105.112	101.626	99.8686	100.114	102.157	100.662	103.353	102.013	96.4	103.063	100.623	100.762	101.001	100.912	100.652
103.862	99.8163	106.006	105.405	103.314	105.248	101.601	101.104	100.047	101.514	100.651	103.332	102.018	99.5905	102.394	100.652	100.791	100.986	100.887	100.657
103.775	99.8217	106.16	105.06	102.691	106.033	101.647	101.661	100.037	102.294	100.512	103.327	103.184	91.5714	102.772	100.677	100.752	100.879	100.947	100.598
102.438	99.8911	105.994	105.078	102.462	106.37	101.647	101.028	100.066	102.595	99.8446	103.375	102.94	93.9333	103.087	100.614	100.776	100.854	100.987	100.608
102.52	99.9072	105.549	104.882	102.08	105.817	101.682	100.625	100.143	103.024	99.8339	103.364	103.115	96.4333	102.929	100.57	100.776	100.903	101.007	100.623
102.384	99.8644	105.96	104.957	102.347	105.173	101.687	101.147	100.095	102.445	99.3906	103.422	102.601	92.881	103.424	100.599	100.796	100.923	100.912	100.672
103.028	99.8003	106.829	105.037	103.248	104.428	101.585	102.345	100.081	102.194	99.8553	103.422	102.442	97.5714	103.605	100.604	100.709	100.967	100.872	100.623
102.657	99.7682	106.983	104.974	103.527	104.398	101.544	101.805	100.042	101.934	100.336	103.454	101.668	91.8857	103.611	100.623	100.752	100.879	100.912	100.638
101.947	99.7629	106.48	105.325	103.783	105.404	101.503	100.773	100.085	102.308	100.325	103.417	101.875	93.6286	103.721	100.681	100.67	100.815	101.012	100.603
101.609	99.8377	105.92	106.055	102.768	105.555	101.524	101.215	100.057	103.466	100.144	103.375	102.018	82.7286	103.11	100.725	100.791	100.83	101.007	100.697
101.554	99.8323	106.126	106.486	102.5	105.651	101.641	101.478	100.057	103.891	100.288	103.417	102.479	87.2667	103.68	100.754	100.714	100.918	101.056	100.682
102.597	99.8591	106.314	106.302	102.09	106.179	101.672	102.094	100.037	103.457	100.267	103.47	102.442	89.4857	103.849	100.696	100.767	101.054	101.046	100.716
103.044	99.827	106.114	106.026	102.189	106.113	101.744	101.55	100.023	102.563	100.678	103.528	102.649	84.0143	103.127	100.681	100.752	101.045	101.061	100.682
103.289	99.8804	106.549	106.256	102.276	106.848	101.677	102.226	100.052	102.527	100.202	103.518	102.755	83.7762	102.906	100.706	100.776	101.015	101.007	100.687
102.869	99.9018	107.212	106.492	102.074	105.867	101.667	101.869	100.081	103.225	100.587	103.481	102.378	86.7429	102.277	100.73	100.854	100.986	101.007	100.647
102.913	99.966	107.743	106.555	101.468	105.862	101.733	101.606	100.124	103.517	100.737	103.565	102.288	90.1667	103.145	100.735	100.854	100.942	101.002	100.697
102.842	100.014	107.457	106.653	101.359	104.805	101.764	100.506	100.066	103.58	100.742	103.576	102.246	81.1667	103.354	100.711	100.897	101.006	100.992	100.736
102.58	100.014	107.172	106.532	101.681	105.017	101.82	101.096	100.061	103.015	101.602	103.687	102.776	81.5333	103.139	100.764	100.815	100.962	101.007	100.775
103.502	99.9499	107.132	106.515	102.118	105.419	101.708	101.202	100.033	103.635	101.81	103.661	102.967	82.3381	103.349	100.788	100.738	100.996	101.081	100.775
103.273	99.8644	106.72	106.687	102.473	105.671	101.718	101.019	100.047	102.969	101.276	103.666	102.76	83.0524	103.139	100.807	100.675	100.957	101.176	100.761
103.497	99.8804	106.823	105.969	102.287	105.962	101.657	99.7666	100.028	102.919	100.699	103.629	103.089	88.9619	103.977	100.725	100.747	100.957	101.156	100.716
102.717	99.8965	106.983	105.785	102.363	105.686	101.713	99.652	100.047	102.527	100.63	103.629	102.68	89.419	104.041	100.711	100.82	101.01	101.051	100.677
102.482	99.9285	107.229	105.808	101.856	105.645	101.805	100.952	100.076	102.773	101.463	103.656	103.274	89.7095	104.758	100.667	100.844	101.04	100.987	100.662
103.044	99.8911	107.12	106.842	101.85	105.706	101.882	102.565	100.114	102.426	101.249	103.661	102.272	88.1857	104.006	100.715	100.776	101.02	101.027	100.751
102.908	99.8965	107.029	107.446	101.561	106.113	101.861	103.61	100.095	101.875	101.767	103.746	101.986	90.5571	103.913	100.74	100.743	100.981	101.081	100.766
103.175	99.9285	107.2	107.791	102.238	106.264	101.733	103.746	100.076	101.911	101.693	103.799	101.419	89.0571	103.122	100.817	100.791	100.957	101.111	100.825
102.618	99.9606	106.743	107.865	102.975	105.796	101.723	102.633	100.057	102.463	102.323	103.815	101.848	88.3762	103.657	100.87	100.801	100.991	101.126	100.77
102.536	99.9072	106.994	107.411	103.494	105.359	101.698	102.026	100.047	103.375	101.372	103.772	102.463	88.6381	103.424	100.866	100.738	100.976	101.141	100.805
102.918	99.8804	107.172	106.819	103.401	105.63	101.805	102.06	100.061	102.883	101.265	103.799	102.744	86.6048	102.889	100.875	100.651	100.918	101.076	100.766
103.142	99.8751	107.383	106.911	102.953	106.551	101.795	102.251	100.042	102.823	100.373	103.825	103.083	87.219	102.533	100.827	100.66	100.903	101.002	100.756
103.197	99.9072	107.24	106.716	102.855	106.943	101.831	102.396	100.033	101.865	100.977	103.852	103.518	86.3714	102.05	100.803	100.728	100.888	101.017	100.751
102.564	99.9766	106.674	106.124	102.402	106.697	101.805	102.328	100.047	102.468	100.849	103.825	103.486	83.3714	102.772	100.817	100.796	100.962	101.017	100.805
102.804	99.9606	106.949	105.693	103.024	106.254	101.831	102.935	100.1	102.098	101.052	103.82	103.258	86.0333	102.726	100.832	100.81	100.986	101.091	100.829
102.187	100.025	106.783	106.233	102.828	106.903	101.805	102.812	100.138	102.417	100.56	103.852	102.437	84.0905	103.366	100.851	100.82	100.986	101.066	100.849
102.706	99.9499	107.24	106.526	102.598	107.14	101.892	102.892	100.085	102.499	100.331	103.878	101.938	84.4905	102.959	100.861	100.83	100.976	101.081	100.879
102.46	99.8751	107.692	106.934	101.823	107.859	101.907	102.629	100.047	102.504	100.678	103.878	101.631	85.5381	103.448	100.832	100.786	101.04	101.036	100.864
103.197	99.8056	108.057	106.48	102.063	107.27	101.989	101.89	100.033	102.855	100.806	103.905	102.294	86.9571	103.448	100.817	100.888	101.01	101.031	100.859
102.689	99.8003	108.155	106.802	102.615	107.869	101.872	101.792	100.081	102.367	100.672	103.921	102.845	85.6476	104.03	100.807	100.897	101.015	101.051	100.8
102.476	99.9446	107.566	106.572	102.773	106.873	101.882	102.226	100.071	103.32	101.207	104.011	103.242	84.9286	103.843	100.861	100.95	100.962	101.096	100.844
102.64	99.9606	106.892	107.003	102.735	106.621	101.851	103.05	100.085	103.284	100.918	103.99	102.834	90.719	103.384	100.875	100.946	101.059	101.116	100.785
102.553	99.9446	106.869	107.015	102.489	105.922	101.897	102.251	100.047	103.872	102.072	104.006	102.76	85.8857	103.407	100.87	100.936	101.045	101.106	100.736
102.7	99.8537	106.68	106.877	102.626	105.972	101.918	101.308	100.085	102.892	101.217	103.99	102.49	82.819	102.784	100.87	100.926	101.015	101.061	100.716
102.847	99.8537	107.789	106.957	102.828	106.601	101.887	101.797	100.129	101.934	100.897	104.032	103.401	90.4762	103.378	100.948	100.834	100.903	101.017	100.766
103.229	99.9446	107.657	107.314	103.013	106.853	101.831	102.51	100.162	102.353	100.304	104.032	104.096	88.5524	103.384	100.953	100.839	100.854	100.987	100.82
103.42	99.9072	108.006	107.86	103.183	106.959	101.877	102.638	100.148	103.475	101.313	104.021	104.657	87.2762	104.006	100.938	100.888	100.913	101.002	100.879
102.902	99.9179	107.366	108.268	103.537	107.175	101.969	101.928	100.076	104.657	102.12	104.016	104.164	84.9048	103.739	100.87	100.873	100.976	101.012	100.854
102.771	99.8591	107.423	108.383	103.51	107.049	102.03	101.597	100.1	103.603	101.89	104.006	104.191	88.419	103.622	100.885	100.873	101.064	101.041	100.874
102.607	99.9285	107.257	107.86	103.117	106.974	101.989	101.453	100.071	102.331	101.463	104.043	104.069	89.7524	103.581	100.943	100.854	101.025	101.056	100.81
102.853	99.9606	107.32	107.555	102.5	106.315	101.918	101.967	100.033	101.783	101.853	104.106	103.65	89.8381	103.698	100.972	100.926	101.03	101.096	100.78
103.453	99.9606	107.263	106.9	102.44	106.767	101.902	101.746	100.004	101.71	101.864	104.223	103.348	86.2905	103.331	100.987	100.873	101.054	101.071	100.736
104.07	99.9766	107.509	107.555	102.789	107.633	101.902	102.166	99.9894	102.267	101.233	104.233	102.643	90.6905	103.453	100.875	100.854	101.04	101.076	100.736
104.053	99.9553	107.297	107.406	102.778	107.723	101.953	100.48	100.028	102.075	100.614	104.165	103.025	83.4714	103.896	100.924	100.854	101.04	101.061	100.741
103.966	99.966	107.223	107.756	102.735	107.411	101.999	101.194	100.047	102.44	101.495	104.117	102.458	87.2048	104.659	100.914	100.946	101.006	101.096	100.8
103.208	99.9018	107.372	107.555	102.669	106.637	102.045	101.448	100.081	102.322	101.559	104.138	102.945	86.8429	104.03	100.992	101.028	100.996	101.076	100.78
103.104	99.8751	107.246	108.112	102.729	106.717	102.071	103.236	100.129	102.162	101.671	104.207	102.776	90.0619	103.785	100.982	101.008	101.02	101.007	100.839
103.213	99.8591	107.286	108.498	103.133	106.305	102.056	102.973	100.09	102.568	100.95	104.265	103.2	81.0524	103.145	100.992	101.023	101.059	101.002	100.81
103.633	99.811	107.446	108.112	103.292	106.647	101.984	103.126	100.09	102.563	100.94	104.292	103.56	83.2048	103.395	100.963	101.023	101.103	100.987	100.82
103.519	99.8056	107.377	108.13	103.559	106.803	101.897	102.387	100.057	103.699	101.5	104.271	103.417	88.6429	103.547	100.972	101.028	101.108	101.121	100.81
103.622	99.7896	108.366	108.544	103.177	106.833	101.948	102.74	100.109	102.864	101.452	104.233	103.385	82.719	104.117	101.001	100.994	101.05	101.111	100.829
103.349	99.8804	108.269	108.745	103.079	106.159	101.994	101.3	100.143	102.422	101.367	104.207	102.993	84.381	104.408	101.021	100.936	101.064	101.121	100.825
103.606	99.8858	108.657	108.831	103.363	107.104	102.137	101.589	100.191	101.583	100.496	104.249	103.703	81.4	103.937	101.03	100.975	101.113	101.017	100.82
103.884	99.8911	107.96	108.354	103.581	107.723	102.071	100.994	100.201	102.408	101.495	104.271	104.074	82.2095	103.75	101.03	101.033	101.157	101.071	100.815
103.862	99.843	107.869	108.02	103.537	108.443	102.051	102.328	100.172	102.819	101.287	104.302	104.016	82.5714	104.35	101.026	101.042	101.098	101.116	100.854
103.535	99.8911	107.4	107.888	103.406	107.2	101.984	102.689	100.109	102.54	102.093	104.281	102.94	83.7524	104.845	100.982	101.047	101.045	101.156	100.893
103.251	99.8751	107.326	107.716	103.603	106.697	101.974	103.568	100.018	102.344	101.399	104.287	102.543	86.5571	104.926	100.972	101.004	101.001	101.116	100.913
104.272	99.8858	107.183	108.469	103.576	106.184	102.04	103.279	99.9846	102.6	101.826	104.244	102.749	82.4762	104.466	101.035	101.076	101.059	101.081	100.903
104.337	99.8056	108.303	107.94	103.652	106.546	101.994	103.096	100.057	103.421	100.977	104.334	103.555	85.1333	104.117	101.084	101.013	101.079	101.101	100.859
104.081	99.8163	108.429	108.337	103.559	106.943	102.01	101.894	100.119	103.822	101.137	104.302	103.942	88.5524	103.68	101.05	100.989	101.113	101.126	100.854
103.126	99.8163	109	109.227	103.739	107.618	101.953	102.315	100.158	103.754	102.002	104.355	103.481	85.2333	103.232	101.035	100.975	101.094	101.161	100.918
103.486	99.8377	108.503	109.888	103.647	107.492	102.051	101.937	100.1	103.827	102.083	104.287	103.438	89.5143	103.389	101.021	101.004	101.103	101.181	100.972
103.426	99.8698	108.749	110.371	103.707	107.316	102.086	102.786	100.095	104.05	102.072	104.355	103.136	88.5429	103.756	101.103	101.013	101.089	101.171	100.962
103.202	99.8377	108.897	108.986	103.696	107.824	102.112	102.119	100.066	104.333	102.104	104.329	103.915	88.4238	104.472	101.161	100.975	101.108	101.111	100.893
102.94	99.8698	108.612	108.865	103.527	107.562	102.076	102.013	100.09	103.266	103.081	104.35	104.08	81.619	103.488	101.195	101.013	101.064	101.051	100.854
102.766	99.8323	108.44	107.986	103.952	107.306	102.091	102.124	100.076	102.969	103.14	104.419	104.498	86.5524	103.448	101.224	101.023	101.025	101.041	100.844
103.137	99.8911	108.257	107.883	104.258	105.967	102.071	102.332	100.076	102.933	102.691	104.446	104.466	81.5048	103.092	101.156	101.057	100.991	101.036	100.854
103.071	99.9018	108.869	107.515	104.105	106.621	102.091	102.892	100.095	104.734	101.623	104.446	103.968	86.6762	104.257	101.166	101.018	100.996	101.066	100.884
103.382	99.9018	108.389	106.733	103.324	107.96	102.061	102.514	100.153	105.122	101.03	104.393	104.313	89.0619	103.989	101.147	101.042	101.035	101.131	100.888
103.42	99.8751	107.412	108.003	102.811	108.483	102.102	102.757	100.114	104.862	100.272	104.355	104.859	88.619	103.919	101.166	101.018	101.01	101.196	100.918
104.135	99.8377	106.834	108.009	103.69	107.703	102.137	102.417	100.061	104.251	100.678	104.371	105.352	85.1143	103.581	101.181	101.052	101.035	101.216	100.967
103.971	99.8377	106.977	109.446	103.8	108.025	102.122	102.281	100.023	104.899	101.698	104.414	105.049	82.6571	103.389	101.186	101.047	101.079	101.121	100.997
103.737	99.8377	107.4	108.635	104.427	107.678	102.107	102.68	100.066	103.945	102.467	104.446	104.361	89.019	103.692	101.21	100.999	101.137	101.027	100.962
103.251	99.8858	108.029	108.377	103.466	108.181	102.102	102.285	100.095	103.927	102.702	104.44	103.921	87.7143	103.413	101.21	101.013	101.142	101.007	100.879
104.277	99.9392	108.12	107.543	104.236	107.109	102.122	102.612	100.114	102.363	102.099	104.44	103.581	84.4143	103.942	101.166	100.965	101.064	101.056	100.869
104.217	99.9018	108.332	107.808	103.608	107.934	102.137	102.302	100.09	102.718	102.168	104.461	103.576	85.8238	103.605	101.181	101.028	101.069	101.151	100.854
104.342	99.8751	108.246	107.963	103.401	108.065	102.173	102.582	100.085	102.217	101.148	104.461	103.952	86.9476	104.036	101.219	101.052	101.059	101.146	100.874
103.879	99.8323	108.206	108.434	102.986	108.1	102.122	102.204	100.052	102.454	101.089	104.493	103.952	83.8429	104.117	101.249	101.086	101.108	101.211	100.928
104.282	99.843	108.097	107.963	102.8	108.015	102.04	102.311	100.066	102.705	101.938	104.483	103.878	81.8762	103.867	101.263	101.149	101.059	101.191	100.957
104.561	99.8751	107.794	108.704	103.314	107.225	102.004	103.075	100.081	103.307	102.846	104.509	103.725	82.8	103.814	101.224	101.124	101.103	101.241	101.026
104.037	99.9339	107.423	109.325	102.948	107.879	102.081	103.436	100.071	104.196	103.103	104.467	103.64	81.7381	103.442	101.219	101.153	101.098	101.226	100.962
103.502	99.9446	107.754	109.946	103.314	107.13	102.199	104.366	100.076	104.383	102.408	104.514	104.122	86.3286	103.855	101.181	101.052	101.108	101.236	100.972
103.377	99.9018	108.36	109.917	103.013	108.493	102.245	103.453	100.057	104.137	101.848	104.52	103.947	87.1143	103.547	101.171	101.047	101.03	101.236	100.938
103.311	99.8377	108.732	109.722	103.101	107.648	102.26	103.759	100.109	103.389	101.191	104.536	104.53	86.0714	103.913	101.171	101.008	101.02	101.176	100.972
103.819	99.8217	108.76	109.394	102.855	107.894	102.219	102.574	100.109	104.429	100.437	104.647	104.292	82.2143	103.756	101.21	101.076	101.079	101.141	101.016
103.519	99.7949	108.235	108.406	102.991	107.366	102.148	101.801	100.124	104	100.833	104.705	104.869	85.0952	104.338	101.239	101.076	101.074	101.086	101.051
103.797	99.827	108.486	108.285	103.21	107.97	102.086	102.336	100.129	103.599	101.997	104.674	104.122	86.4857	104.047	101.263	101.139	101.064	101.096	101.095
103.42	99.8804	108.515	108.348	103.428	108.01	102.173	101.741	100.105	102.677	102.456	104.594	104.684	81.8095	103.931	101.316	101.105	101.045	101.106	101.095
102.957	99.9392	108.497	109.026	103.319	107.366	102.301	103.024	100.105	102.828	102.179	104.562	104.461	82.6143	103.995	101.336	101.042	101.059	101.166	101.075
102.886	99.9446	108.492	108.492	103.991	107.346	102.337	101.61	100.042	103.781	101.741	104.652	104.647	84.5143	103.57	101.413	101.028	101.079	101.181	101.036
102.689	99.9446	108	109.09	103.739	107.859	102.25	102.069	100.057	103.822	101.522	104.674	104.822	81.4286	103.745	101.307	101.047	101.084	101.191	101.011
103.611	99.9072	108.097	109.388	103.827	108.317	102.107	101.682	99.999	104.009	101.725	104.689	104.408	85.0048	103.43	101.287	101.178	101.094	101.106	101.061
103.644	99.9499	108.189	109.457	102.495	107.12	102.173	101.55	100.052	103.475	101.153	104.652	104.286	89.2381	104.542	101.234	101.182	101.069	101.121	101.031
104.703	99.9339	108.995	108.647	103.122	107.25	102.209	101.546	100.037	103.398	101.463	104.615	103.571	82.081	104.041	101.287	101.231	101.079	101.141	101.08
104.561	99.9072	109.646	108.658	103.521	107.914	102.296	102.909	100.124	103.681	101.527	104.594	104.318	82.2286	104.065	101.302	101.178	101.079	101.196	101.007
104.795	99.8484	108.823	109.222	103.903	109.026	102.255	104.145	100.1	104.853	102.291	104.568	103.815	87.8238	103.244	101.282	101.149	101.054	101.156	101.061
104.566	99.811	108.669	109.498	103.21	108.357	102.316	103.525	100.095	105.551	102.018	104.626	104.053	86.9286	103.343	101.278	101.1	101.01	101.226	101.011
104.201	99.8698	108.035	109.883	102.489	107.834	102.286	102.005	100.071	105.373	102.28	104.631	103.857	83.3571	103.116	101.278	101.105	101.001	101.211	101.105
104.462	99.8698	108.423	109.728	102.418	107.804	102.388	101.198	100.066	104.903	102.013	104.742	104.8	88.2571	103.145	101.297	101.11	101.01	101.181	101.021
104.452	99.9072	107.972	109.607	103.106	107.929	102.296	102.158	100.09	105.245	102.526	104.748	104.005	87.7571	104.123	101.268	101.105	100.962	101.086	101.056
104.49	99.8323	108.315	108.693	103.832	108.171	102.378	102.714	100.037	106.303	101.65	104.801	103.756	90.6476	104.961	101.302	101.037	101.006	101.081	100.967
103.508	99.8323	108.435	108.819	104.04	107.713	102.276	103.585	100.052	105.875	101.073	104.732	103.332	83.481	105.66	101.316	101.062	101.03	101.121	101.036
103.393	99.8323	108.377	109.653	103.406	107.819	102.383	103.861	100.057	105.227	101.217	104.642	103.799	83.8857	104.734	101.365	101.158	101.123	101.211	101.051
103.699	99.8217	108.389	110.774	102.877	108.005	102.301	103.912	100.133	103.918	101.842	104.636	103.152	87.7429	103.616	101.345	101.255	101.137	101.271	101.056
104.233	99.811	108.823	110.785	103.554	108.231	102.332	103.512	100.143	103.995	102.499	104.647	103.094	84.5905	102.825	101.35	101.274	101.098	101.261	101.036
104.124	99.8163	109.595	109.63	104.012	107.95	102.229	103.028	100.162	103.608	102.302	104.742	103.089	88.0048	103.762	101.404	101.192	101.069	101.206	101.051
104.179	99.8911	109.606	108.756	104.673	107.23	102.219	104.205	100.153	104.442	103.167	104.727	103.719	85.9857	103.541	101.438	101.202	101.064	101.176	101.08
103.84	99.9018	109.498	109.021	104.384	107.18	102.26	103.729	100.124	104.269	102.889	104.695	104.345	89.1143	103.605	101.471	101.163	101.123	101.196	101.159
103.6	99.8965	109.109	109.342	103.925	107.472	102.301	103.653	100.129	103.726	102.857	104.658	104.154	86.3143	103.023	101.423	101.197	101.098	101.136	101.134
103.18	99.8377	109.057	108.992	104.012	107.361	102.398	102.353	100.143	103.079	102.008	104.705	104.27	81.3429	103.727	101.384	101.173	101.04	101.211	101.164
103.409	99.9018	109.503	108.865	104.291	108.367	102.327	102.277	100.162	103.065	102.125	104.748	104.313	88.1905	103.908	101.355	101.197	100.952	101.151	101.11
103.71	99.8804	109.429	108.865	105.246	108.538	102.281	103.287	100.158	104.1	101.5	104.769	103.756	87.1667	103.517	101.331	101.173	101.05	101.161	101.085
103.802	99.9446	109.063	109.141	104.558	108.588	102.219	103.568	100.138	103.334	102.029	104.795	103.555	87.181	103.651	101.413	101.158	101.108	101.121	101.036
104.321	99.8323	108.829	108.71	104.198	107.894	102.24	103.708	100.1	103.216	102.323	104.817	103.714	84.6048	104.012	101.471	101.211	101.206	101.166	101.061
104.151	99.8858	108.823	108.796	103.314	107.879	102.316	102.659	100.119	102.709	102.622	104.822	105.288	88.3333	104.268	101.525	101.231	101.137	101.191	100.982
104.277	99.8217	109.2	109.044	103.461	108.729	102.357	103.266	100.109	104.488	102.521	104.822	105.436	84.1762	104.408	101.486	101.274	101.108	101.176	101.002
103.982	99.8644	109.04	109.314	103.592	109.207	102.337	103.462	100.158	104.497	101.992	104.806	105.219	82.081	104.117	101.505	101.342	101.084	101.236	100.977
104.375	99.827	109.029	109.842	104.056	109.253	102.368	103.334	100.114	105.044	101.458	104.833	104.011	89.3571	104.263	101.549	101.289	101.118	101.251	101.061
103.999	99.8377	108.572	109.457	103.871	109.207	102.337	102.752	100.114	104.525	100.961	104.838	103.836	86.0238	103.908	101.554	101.318	101.108	101.271	101.036
104.844	99.8484	108.103	110.049	103.483	108.387	102.414	103.563	100.109	104.57	100.833	104.843	103.65	90.3381	103.308	101.471	101.236	101.162	101.231	101.011
104.441	99.8484	108.063	109.641	103.21	108.216	102.393	102.982	100.148	104.078	101.719	104.769	104.594	84.9381	104.21	101.428	101.279	101.094	101.241	100.977
104.746	99.8858	108.983	110.457	104.051	108.272	102.378	101.533	100.114	103.599	102.093	104.737	105.32	84.3095	104.472	101.438	101.25	101.196	101.226	100.972
104.053	99.9018	109.24	109.526	104.302	108.699	102.337	100.272	100.081	103.845	102.002	104.758	105.844	88.5762	104.996	101.457	101.245	101.186	101.231	101.011
104.31	99.8751	109.686	109.693	104.558	109.293	102.327	101.414	100.105	104.794	101.682	104.849	105.092	86.4762	104.105	101.481	101.25	101.255	101.251	101.016
[truncated: 71,725 more rows]

## Sheet: Figure 2d
Figure 2d: Raw aspect ratio data.
[truncated: 728 more rows]

## Sheet: Figure 3a
Figure 3a: Raw size data of genetically engineered small and large clusters used in fitness assay experiments (area, µm). Size was determined by analyzing images taken on a Nikon Eclipse-Ti inverted microscope.
[truncated: 4,988 more rows]

[truncated: 2 more sheets: Figure 3b, Source data 95th percentile]
